# Supplementary material for: Sequence Composition and Gene Content of the Short Arm of Rye (Secale cereale) Chromosome 1
Source: PLoS One. 2012 Feb 6;7(2):e30784. doi: 10.1371/journal.pone.0030784 (PMC3273464; doi:10.1371/journal.pone.0030784)
Supplement: Table S1 — Statistics of sequence reads and their tagging by different sequence databases. (XLS) [file pone.0030784.s002.xls]

## Sheet: Sheet1
Supplemental Table S1
		No. of sequence reads	% of all sequence reads	Average read length	No. of basepairs
Total number of sequence reads		942768	100
Sequence reads < 50bp		5402	0.572994
Sequence reads with identical sequence		42167	4.47268
No. Of sequence reads analysed		895199	100
No. Of sequence reads classified		778201	86.9305	219	195313589
Transcribed-gene space related		48841	5.45588
Gene related		30118	3.36439
	RGA-DB	7423	0.829201
	Brachypodium Peptide	322	0.0359697
	Secale UniGene	1868	0.208669
	Triticum/Hordeum/Oryza Unigene	13769	1.53809
	RAP-DB	309	0.0345175
	Wheat1ABDS	357	0.0398794
	NCBI NT Cereal	6070	0.678062
Secalin locus		400	0.0446828
	Omega	316	0.0352994
	Gamma	45	0.00502682
	Omega/Gamma	39	0.00435657
Ribosomal locus		18323	2.04681
	45S rDNA	15962	1.78307
	5S rDNA	2361	0.26374
Repeat elements		648218	72.4105
Known repeat elements		554866	61.9824
	TREP Repeat	521272	58.2297
	Oryza Repeat	2711	0.302838
	Oryza TE Gene	2023	0.225983
	NCBI NT Cereal	24120	2.69437
	Rye Revolver TE element	2692	0.300715
	SSR reads	2048	0.228776
Putative known repeat elements		60351	6.74163
	TREP Repeat; low coverage	34654	3.87109
	TREP Repeat; poor alignment	23905	2.67036
	Oryza Repeat; low coverage	1150	0.128463
	Oryza Repeat; poor alignment	642	0.0717159
Novel repeats by RepeatScout		33001	3.68644
Organelle		1871	0.209004
	Mitochondria	1403	0.156725
	Chloroplast	441	0.0492628
	Chloroplast/mitochondria	27	0.00301609
Miscellaneous non-coding genomic region		79271	8.85513
	Brachypodium 1k Upstream	305	0.0340706
	Brachypodium 1k Downstream	327	0.0365282
	Oryza 1k upstream	77	0.00860144
	Oryza intergenic	64	0.00714925
	NT Cereal BAC	75821	8.46974
	Other NT Cereal genomic	2677	0.29904
No homology		116998	13.0695
