# Supplementary material for: Sequence Composition and Gene Content of the Short Arm of Rye (Secale cereale) Chromosome 1
Source: PLoS One. 2012 Feb 6;7(2):e30784. doi: 10.1371/journal.pone.0030784 (PMC3273464; doi:10.1371/journal.pone.0030784)
Supplement: Table S2 — List of sequence databases used. (XLS) [file pone.0030784.s003.xls]

## Sheet: Sheet1
Category	Name	Version	Source	Date	Download	# Entries	# AA/bp	# Sequences	Link
Repeat	TREP Repeat	10	ITMI	2008-07-01	2009-03-01	1717	5972518		http://147.49.50.65/ITMI/Repeats
	Secale Revolver Elements		NCBI/AIT		2009-07-01	3	8254
Repeat/rDNA	Oryza Repeats	Build 3.3	TIGR		2009-06-01	24966	11753203		http://plantrepeats.plantbiology.msu.edu
	MIPS-REcat	Build 4.3	MIPS	2005	2009-03-01	6489	21877021		http://mips.helmholtz-muenchen.de
	NCBI NT Cereal		NCBI		2009-07-01	56180	106967088
rDNA	Musa and Secale rDNA		NCBI/AIT	2009	2009-07-01	14	13630
Organellar	Triticum aestivum chloroplast	AB042240.3	NCBI		2009-07-01	1	134545		http://www.ncbi.nlm.nih.gov/nuccore/NC_002762.1
	Triticum aestivum mitochondrium	AP008982.1	NCBI		2009-07-01	1	452528		http://www.ncbi.nlm.nih.gov/nuccore/AP008982.1
Gene Space	Secale and Triticum Secalin		NCBI		2009-07-01	91	76531
	Oryza Peptide	6	Rice Genome Annotation Project	2009-05-01	2009-05-01	67393	30079924		http://rice.plantbiology.msu.edu
	Oryza sativa UniGene	Build #79	NCBI UniGene	2009-04-01	2009-08-01	40972	62959883	1197273	http://www.ncbi.nlm.nih.gov/unigene
	Brachypodium Peptide	Build 1.0	MIPS		2009-06-01	32255	13798819		http://mips.helmholtz-muenchen.de/plant/brachypodium/index.jsp
	Secale UniGene		NCBI/AIT		2009-03-01	5557	2894127	9240
	Triticum 1ABDS Unigene		NCBI/AIT		2009-03-01	1300	628196
	Triticum aestivum UniGene	Build #55	NCBI UniGene	2009-02-01	2009-08-01	40349	31132497	960174	http://www.ncbi.nlm.nih.gov/unigene
	Hordeum vulgare UniGene	Build #56	NCBI UniGene	2009-04-01	2009-08-01	23595	20750209	480830	http://www.ncbi.nlm.nih.gov/unigene
	NCBI NT Cereal		NCBI		2009-07-01	56180	106967088		http://www.ncbi.nlhm.nih.gov
Gene Near	Oryza UTR	6	Rice Genome Annotation Project	2009-05-01	2009-05-01	66751	24348208		http://rice.plantbiology.msu.edu
	Oryza Intron	6	Rice Genome Annotation Project	2009-05-01	2009-05-01	251812	100500735		http://rice.plantbiology.msu.edu
	Oryza 1kUp	6	Rice Genome Annotation Project	2009-05-01	2009-05-01	67393	67592812		http://rice.plantbiology.msu.edu
	Oryza Intergenic	6	Rice Genome Annotation Project	2009-05-01	2009-05-01	56762	204479548		http://rice.plantbiology.msu.edu
	Brachypodium 1kUp	Build 1.0	MIPS		2009-06-01	32255	32251718		http://mips.helmholtz-muenchen.de/plant/brachypodium/index.jsp
	Brachypodium 1kDown	Build 1.0	MIPS		2009-06-01	32255	32252942		http://mips.helmholtz-muenchen.de/plant/brachypodium/index.jsp
