# Supplementary material for: Sequence Composition and Gene Content of the Short Arm of Rye (Secale cereale) Chromosome 1
Source: PLoS One. 2012 Feb 6;7(2):e30784. doi: 10.1371/journal.pone.0030784 (PMC3273464; doi:10.1371/journal.pone.0030784)
Supplement: Table S3 — Annotation of the 1RS gene space related sequence reads. (XLS) [file pone.0030784.s004.xls]

## Sheet: Tabelle1
	Gene functions identified on 1RS		Gene loci identified on 1RS
	Gene functions	1882	Total number of RGA loci	3121
	Secalins	2	Loci with no RGA annotation	3636
	Gene funct. RGA based	1608	Secalins	2
	Gene funct. Other DBs	272	Total number of loci on 1RS	6759
	Expressed	3776
	Hypothetical	76					All Gene related SRs	30118
	Total number of functions	5732
		Loci with no RGA annotation						Sum
		45	2425	218	103	182	663	3636
Annotation	RGA locus	RAP-DB locus	Triticum, Hordeum Oryza Unigene DB	Secale Unigene	Wheat ABDS	BRADI	Cereal nt	No. of sequence reads
Powdery mildew resistance loci								30118
Powdery mildew resistance protein			gnl|UG|Ta#S20347659				FJ794606,EF157988,EF157989,EF157980,FJ794605,DQ241564,DQ241561,FJ212314,FJ212315,DQ251489,DQ241563,AY834746,AY834744,DQ288248,	26
powdery mildew resistance protein PM3b	LOC_Os03g63150,LOC_Os03g63200,LOC_Os10g04060,LOC_Os10g04120							12
Powdery mildew resistance protein PM3CS (Pm3) mRNA, Pm3-CS allele			gnl|UG|Ta#S38479078, gnl|UG|Ta#S20347660					3
powdery mildew resistant protein 5	LOC_Os11g05080							2
MLA1	LOC_Os01g41890,LOC_Os11g03650						AY009938,	18
MLA6 protein.			gnl|UG|Ta#S13567751				AJ302292,AJ302293	29
Mla7 protein			gnl|UG|Hv#S18338001					19
MLA12 (Mla12) gene, complete cds.							AY196347,	7
NBS-LRR resistance protein MLA13 gene, complete cds; alternatively spliced.							AF523678,	26
Mla-like protein			gnl|UG|Ta#S14902331				AF538040,	72
Other disease resistance related genes
NBS type disease resistance protein	LOC_Os02g18140,LOC_Os04g30660	Os04g0375300						5
NBS-LRR disease resistance protein	LOC_Os01g71106,LOC_Os04g52970,LOC_Os04g53496,LOC_Os06g05359,LOC_Os06g17970,LOC_Os06g49360,LOC_Os06g49380,LOC_Os06g49390,LOC_Os08g10430,LOC_Os08g16460,LOC_Os09g34150,LOC_Os11g10550,LOC_Os11g44960,LOC_Os12g29690	Os06g0287700,Os06g0707400 ,Os06g0707700 ,Os09g0517100 ,Os11g0211300,Os12g0481400	gnl|UG|Ta#S14768856					22
NBS-LRR disease resistance protein homologue			gnl|UG|Hv#S14562347,gnl|UG|Hv#S14562351,gnl|UG|Hv#S14562355,gnl|UG|Hv#S14562356,gnl|UG|Hv#S14562357, gnl|UG|Hv#S14562359					11
NBS-LRR type disease resistance protein	LOC_Os11g38580						DQ013248,AF320290,AF032687,AF414171,AF445766,	24
disease resistance protein	LOC_Os02g57305,LOC_Os03g63240		gnl|UG|Ta#S27605298					8
disease resistance protein RGA1	LOC_Os02g20210,LOC_Os08g42930							7
disease resistance protein RGA2	LOC_Os02g18000,LOC_Os08g43050							4
disease resistance protein RGA3	LOC_Os11g10770	Os11g0213700						1
disease resistance protein RGA4	LOC_Os01g25720							3
disease resistance protein RPM1	LOC_Os01g36640,LOC_Os04g14220,LOC_Os11g12320	Os01g0547000 ,Os11g0229300						26
disease resistance RPP13-like protein 1	LOC_Os05g41290							2
disease resistance RPP8-like protein 3	LOC_Os11g41540							1
Other gene functions
1,3-1,4-beta-D glucan 4-glucanohydrolase (Glb 2) gene, intron 1.							BLYGLB2,	2
1,3-beta-glucan synthase component	LOC_Os03g02756							1
1,3-beta-glucan synthase component domain containing protein	LOC_Os03g03610							1
1,4-beta-D xylan xylanohydrolase gene, complete cds.							AF287726,	8
12-oxophytodienoate reductase	LOC_Os06g11210,LOC_Os08g35740							3
19 kDa globulin			gnl|UG|Ta#S17987230					1
1-aminocyclopropane-1-carboxylate deaminase	LOC_Os02g53330							2
1-aminocyclopropane-1-carboxylate oxidase homolog 2	LOC_Os04g10350							2
1-Cys-peroxiredoxine			gnl|UG|Ta#S17985841					1
26.5 kDa class I small heat shock protein-like (HSP26.5-P)			gnl|UG|Ta#S17988139					1
26S protease regulatory subunit	LOC_Os02g10640							1
26S proteasome non-ATPase regulatory subunit 6	LOC_Os04g40850							7
26S proteasome non-ATPase regulatory subunit 9	LOC_Os09g25310							3
2-aminoethanethiol dioxygenase	LOC_Os05g51470							2
32 kDa protein (JRG1.2) gene, complete cds.							AF021257,	2
3-beta-hydroxysteroid-Delta-isomerase	LOC_Os01g01369							2
3-dehydroquinate synthase	LOC_Os09g36800							4
3-hydroxyacyl-CoA dehydrogenase	LOC_Os01g24680,LOC_Os05g06300							11
3-isopropylmalate dehydratase large subunit 2	LOC_Os02g03260							1
3-ketoacyl-CoA synthase	LOC_Os02g49920,LOC_Os03g26530,LOC_Os06g14810,LOC_Os06g15250,LOC_Os06g39750							10
3-oxoacyl-synthase	LOC_Os02g10320							1
40S ribosomal protein S23, putative, expressed	LOC_Os01g61814							1
40S ribosomal protein S25, putative, expressed	LOC_Os08g44480							1
40S ribosomal protein S27a, putative, expressed	LOC_Os01g22490,LOC_Os05g06770							5
40S ribosomal protein S3a, putative, expressed	LOC_Os02g18550							5
40S ribosomal protein S4, putative, expressed	LOC_Os02g01560							2
40S ribosomal protein S5, putative, expressed	LOC_Os01g01060,LOC_Os11g29190							5
40S ribosomal protein S7, putative, expressed	LOC_Os03g18570							1
4-amino-4-deoxychorismate synthase	LOC_Os06g48620							1
4F5 protein family protein	LOC_Os11g23854							1
4-hydroxy-2-oxovalerate aldolase	LOC_Os09g36030							1
5-oxoprolinase	LOC_Os01g73514							2
60S acidic ribosomal protein P0, putative, expressed	LOC_Os12g03880							1
60S ribosomal protein L15, putative, expressed	LOC_Os03g40180							1
60S ribosomal protein L18-3, putative, expressed	LOC_Os05g06310							1
60S ribosomal protein L31, putative, expressed	LOC_Os03g61360,LOC_Os06g21480							17
60S ribosomal protein L35a-3, putative, expressed	LOC_Os05g48220							1
60S ribosomal protein L36-2, putative, expressed	LOC_Os05g38520							1
60S ribosomal protein L44, putative, expressed	LOC_Os07g26740							1
60S ribosomal protein L6, putative, expressed	LOC_Os02g37862							1
60S ribosome subunit biogenesis protein NIP7, putative, expressed	LOC_Os07g47420							2
6-phosphofructokinase	LOC_Os01g09570							1
6-phosphofructokinase 2	LOC_Os04g39420							1
6-phosphogluconate dehydrogenase, decarboxylating	LOC_Os06g02144							1
6-phosphogluconolactonase	LOC_Os03g30300,LOC_Os07g41280							2
AAA-type ATPase family protein	LOC_Os03g22420,LOC_Os09g26260,LOC_Os11g47970							45
ABA response element binding factor			gnl|UG|Ta#S38675474					1
ABB1 - Ankyrin repeat region with 2 Bric-a-Brac, Tramtrack, Broad Complex BTB domains	LOC_Os06g21330							2
ABC transmembrane transporter domain containing protein	LOC_Os05g04600							1
ABC transporter family protein	LOC_Os02g18670,LOC_Os11g05700							5
ABC transporter, ATP-binding protein	LOC_Os01g52550,LOC_Os02g58020,LOC_Os03g21490,LOC_Os05g01700,LOC_Os05g04610,LOC_Os06g06440,LOC_Os08g05690,LOC_Os09g39910							30
ABC transporter, membrane-spanning/permease subunit	LOC_Os05g02750							1
ABC1 family domain containing protein	LOC_Os07g12530							1
ABC-2 type transporter	LOC_Os06g36090							1
ABC-2 type transporter family protein	LOC_Os02g21340							1
aberrant pollen transmission 1	LOC_Os03g23030							1
ABIL2	LOC_Os01g37110							1
abscisic acid insensitive 8	LOC_Os01g13200							1
abscisic stress-ripening	LOC_Os01g72910							1
acetamidase	LOC_Os01g55950							1
acetyl-CoA acetyltransferase, cytosolic	LOC_Os01g02020							1
acetyl-CoA carboxylase	LOC_Os10g21910							2
acetyl-CoA carboxylase Acc-2,2 gene, partial cds.							AF305205,	1
acetyl-coenzyme A carboxylase (Acc-1,1) gene, nuclear gene encoding plastid protein, partial cds.							AF029897,	1
acetyltransferase, GNAT family	LOC_Os02g56219,LOC_Os08g16010,LOC_Os11g32280							7
ACI13	LOC_Os10g11060							6
acid phosphatase	LOC_Os05g10310							1
acidic leucine-rich nuclear phosphoprotein 32-related protein 1	LOC_Os01g22990							1
aconitate hydratase protein	LOC_Os08g09200							2
ACT domain containing protein	LOC_Os05g02220							1
actin	LOC_Os01g73310,LOC_Os08g04280							2
actin-6	LOC_Os04g57210							2
actin-depolymerizing factor	LOC_Os07g30090							1
activator of 90 kDa heat shock protein ATPase homolog	LOC_Os02g04650							1
acyl carrier protein	LOC_Os08g43580							1
acyl carrier protein III (Acl3) gene, complete cds.							BLYACL3,	1
acyl-ACP thioesterase	LOC_Os09g32760							1
acyl-coenzyme A oxidase 1.2, peroxisomal	LOC_Os06g01390							1
acyltransferase	LOC_Os06g49790,LOC_Os07g34730,LOC_Os11g41900							21
adaptin ear-binding coat-associated protein 2	LOC_Os10g33630							1
adenylate kinase	LOC_Os04g01530,LOC_Os06g02000	Os04g0105500						11
Adf2 (Rpg4), RGA1, NBS-LRR-S/TPK stem rust resistance protein (Rpg5), and ADF3 genes, complete cds.							EU878778,	76
ADP-glucose pyrophosphorylase small subunit gene, complete cds, alternatively spliced.							AY634681,	2
ADP-glucose pyrophosphorylase small subunit gene, exons 1b, 2 and partial cds, alternatively spliced.							DQ145556S2,	1
ADP-ribosylation factor	LOC_Os03g10370,LOC_Os07g42820							4
AGAP005770-PA	LOC_Os09g40000							1
AGAP006957-PA	LOC_Os05g09280							1
AGAP009131-PA	LOC_Os03g14020							1
AGC_AGC_other_NDRh_TRCd.1 - ACG kinases include homologs to PKA, PKG and PKC	LOC_Os01g09200							3
AGC_AGC_other_NDRh_TRCd.2 - ACG kinases include homologs to PKA, PKG and PKC	LOC_Os05g43570							2
AGC_PKA/PKG_like.1 - ACG kinases include homologs to PKA, PKG and PKC	LOC_Os02g17970							1
AGC_PVPK_like_kin82y.12 - ACG kinases include homologs to PKA, PKG and PKC	LOC_Os05g14750							1
agenet domain containing protein	LOC_Os05g04180,LOC_Os05g05570							2
AGL062Cp			gnl|UG|Ta#S13046202					3
agp2 gene for ADP-glucose pyrophosphorylase large subunit.							AJ563452,	3
AHM1, complete cds.							AB030708,	3
alcohol dehydrogenase 2 (adh2) gene, partial cds.							DQ195947,AY184953	5
aldehyde dehydrogenase	LOC_Os02g43280							1
aldehyde oxidase	LOC_Os07g18120							1
aldose 1-epimerase	LOC_Os04g38530							1
Alg9-like mannosyltransferase protein	LOC_Os01g39810,LOC_Os02g02110							2
allantoinase	LOC_Os04g58390							1
allergen-related	LOC_Os11g37190							10
alliin lyase precursor	LOC_Os05g07720							6
ALMT1 (ALMT1) gene, complete cds.							DQ072269,FJ195911,AB243169,EU146234,EF661865,EF661860,EF661866,EF661862,	410
Alpha amylase, catalytic domain containing protein	LOC_Os08g40930							1
alpha/beta hydrolase fold	LOC_Os07g34170							4
Alpha/beta-gliadin precursor			gnl|UG|Ta#S12922884					9
alpha-1,4-glucan-protein synthase	LOC_Os07g41360							8
alpha-Amy2/46 gene 5'-region.							X13579,X13577	9
alpha-DOX2	LOC_Os12g26290							1
alpha-gliadin storage protein gene, complete cds.							TAU51303,TAU51304,TAU51305	17
alpha-glucan phosphorylast isozyme	LOC_Os01g63270							2
alpha-N-arabinofuranosidase A	LOC_Os03g20420							1
aluminum resistance protein	LOC_Os04g54380							2
aluminum-activated malate transporter	LOC_Os01g53570,LOC_Os06g15779							4
amidase family protein	LOC_Os04g10434							1
amine oxidase, flavin-containing, domain containing protein	LOC_Os04g57560,LOC_Os11g36440							5
amino acid kinase	LOC_Os02g44000							2
amino acid permease family protein	LOC_Os03g25840,LOC_Os08g23440							4
amino acid transporter	LOC_Os01g65660,LOC_Os01g65670,LOC_Os02g49060,LOC_Os06g36180,LOC_Os06g42720	Os01g0878700						15
aminotransferase	LOC_Os08g10510							1
aminotransferase domain containing protein	LOC_Os03g24460							2
aminotransferase, classes I and II, domain containing protein	LOC_Os01g53450,LOC_Os02g14110,LOC_Os06g03990,LOC_Os10g25130,LOC_Os11g35040							17
AML1	LOC_Os02g48790,LOC_Os05g01240	Os05g0102800						6
ammonium transporter protein	LOC_Os05g39240							3
AMP-binding enzyme	LOC_Os03g19240,LOC_Os03g59080,LOC_Os04g57850,LOC_Os05g04170,LOC_Os06g06350							22
Amy1 gene for alpha-amylase (EC 3.2.1.1).							X54643,	1
AN1-like zinc finger domain containing protein	LOC_Os05g23470	Os05g0299700						3
ANAC079/ANAC080/ATNAC4 (Arabidopsis NAC domain containing protein 79, Arabidopsis NAC domain containing protein 80); transcription factor			gnl|UG|Ta#S16228814					1
ankyrin	LOC_Os02g29160,LOC_Os02g29210,LOC_Os03g42350,LOC_Os03g47686,LOC_Os03g47720,LOC_Os09g03630	Os02g0493300						10
ankyrin repeat domain containing protein	LOC_Os01g09384,LOC_Os02g29040,LOC_Os07g26490,LOC_Os09g33810	Os02g0492000						8
ankyrin repeat domain-containing protein	LOC_Os12g43940	Os12g0636100						3
ankyrin repeat domain-containing protein 28	LOC_Os05g02130							3
ankyrin repeat family protein	LOC_Os05g01310,LOC_Os09g16050							3
ankyrin repeat-containing protein	LOC_Os03g17240,LOC_Os08g42960							11
annexin	LOC_Os09g23160							5
anthocyanidin 3-O-glucosyltransferase	LOC_Os02g56010,LOC_Os06g09240	Os02g0803900						4
anthocyanidin 5,3-O-glucosyltransferase	LOC_Os01g53350,LOC_Os05g45120,LOC_Os05g45180,LOC_Os06g23560							4
anthocyanin 3-O-beta-glucosyltransferase	LOC_Os04g24110							1
anthocyanin regulatory protein	LOC_Os01g39560							1
anthranilate phosphoribosyltransferase	LOC_Os04g58720,LOC_Os04g59520,LOC_Os05g30750,LOC_Os06g41090	Os06g0614000						11
AP003256-AK101847 - NBS/LRR genes that are S-rich,divergent TIR, divergent NBS	LOC_Os01g55530							1
AP-1 complex subunit gamma-1	LOC_Os02g56110	Os02g0805000						1
AP-1 complex subunit mu			gnl|UG|Hv#S23830514					2
AP2 domain containing protein	LOC_Os02g45420,LOC_Os02g54160,LOC_Os05g03040,LOC_Os12g39330	Os02g0782700						9
AP2-like ethylene-responsive transcription factor PLETHORA 2	LOC_Os07g03250							4
AP-3 complex subunit delta	LOC_Os01g32880							1
apocytochrome B			gnl|UG|Ta#S50384859					2
apocytochrome f precursor	LOC_Os06g39738							2
aquaporin protein	LOC_Os02g44080,LOC_Os07g26660,LOC_Os09g36930							3
AR791	LOC_Os05g09380	Os05g0185800						3
ara54-like RING finger protein	LOC_Os04g50720	Os04g0593600						3
ARF GTPase-activating domain-containing protein	LOC_Os02g42134							2
arginase	LOC_Os04g01590							1
arginine N-methyltransferase 7	LOC_Os06g01640							1
arginyl-tRNA synthetase	LOC_Os05g07030							6
argonaute	LOC_Os01g16870							1
ARK3	LOC_Os04g54110						AF085169,	2
armadillo/beta-catenin repeat family protein	LOC_Os08g32610							1
armadillo/beta-catenin-like repeat containing protein	LOC_Os11g34364							1
arob gene (partial), betaGAL2 pseudogene (partial), tRNA-Pro gene and ORF_2 (partial), clone 343I11.							AJ717741,	1
asparagine synthetase	LOC_Os06g15420							1
aspartate carbamoyltransferase	LOC_Os08g15030							1
aspartic protease	LOC_Os06g02780							1
aspartic proteinase nepenthesin precursor	LOC_Os04g58070							1
aspartic proteinase nepenthesin-1 precursor	LOC_Os01g08330							3
aspartyl/glutamyl-tRNA amidotransferase subunit B	LOC_Os11g34210							1
asynapsis 1 (ASY1) gene, complete cds.							EF446137,	2
AT hook motif domain containing protein	LOC_Os02g03270,LOC_Os06g22030	Os06g0326000						2
ATARD2			gnl|UG|Ta#S22389748					1
ATBPM1 (BTB-POZ AND MATH DOMAIN 1); protein binding			gnl|UG|Ta#S37920944					2
ATBPM2; protein binding			gnl|UG|Ta#S32534025					1
ATCHX15	LOC_Os02g58660							1
ATCHX20	LOC_Os05g02240							3
ATGH9B10 (ARABIDOPSIS THALIANA GLYCOSYL HYDROLASE 9B10); hydrolase, hydrolyzing O-glycosyl compounds			gnl|UG|Ta#S13002134					1
ATGRIP/GRIP	LOC_Os07g28940							1
ATGSTU17/ERD9/GST30/GST30B (EARLY-RESPONSIVE TO DEHYDRATION 9); glutathione transferase			gnl|UG|Ta#S37889319					8
ATKINESIN-13A/KINESIN-13A	LOC_Os05g06280							5
ATMAP70 protein	LOC_Os06g14080							3
ATMRP15 (Arabidopsis thaliana multidrug resistance-associated protein 15)			gnl|UG|Ta#S22369160					1
ATOFP17/OFP17	LOC_Os07g48140							1
ATP binding protein	LOC_Os01g13404,LOC_Os01g60280,LOC_Os03g19870,LOC_Os08g02670							20
ATP dependent DNA ligase family protein	LOC_Os01g49180							1
ATP phosphoribosyltransferase	LOC_Os03g04169							2
ATP synthase	LOC_Os06g37180,LOC_Os06g45120							2
ATP synthase gamma chain	LOC_Os10g17280							5
ATP synthase protein MI25	LOC_Os12g14930							1
ATP synthase subunit beta	LOC_Os03g55874,LOC_Os10g21266							6
ATP8	LOC_Os03g12820							1
ATPase	LOC_Os01g19260,LOC_Os07g09470,LOC_Os09g27340	Os01g0297200						3
ATPase 3	LOC_Os12g24320							3
ATPase 8, plasma membrane-type	LOC_Os02g55400							1
ATPase BadF/BadG/BcrA/BcrD type	LOC_Os09g04800							1
ATPase subunit 6			gnl|UG|Ta#S32659977					1
ATPase, AAA family protein	LOC_Os02g33420							1
ATP-binding cassette sub-family E member 1	LOC_Os11g34350							1
ATP-binding region, ATPase-like domain containing protein	LOC_Os10g10190							4
ATSIZ1/SIZ1	LOC_Os05g03430							17
autophagy-related protein 12	LOC_Os06g10340							1
auxin response factor	LOC_Os01g54990,LOC_Os08g40900							3
auxin response factor 19	LOC_Os06g48950							1
auxin-independent growth promoter	LOC_Os02g04590							2
auxin-independent growth promoter protein	LOC_Os06g17390,LOC_Os09g29940	Os06g0284200						5
auxin-induced protein 5NG4	LOC_Os05g01570							2
AWPM-19-like membrane family protein	LOC_Os07g24000							2
Ay gene for high-molecular-weight glutenin.							X03042,	1
B11 gene, partial sequence.							FJ539079,	11
B22EL8 (B22EL8) gene, complete cds.							S53707,	2
B3 DNA binding domain containing protein	LOC_Os01g04800,LOC_Os01g52514,LOC_Os03g11370,LOC_Os06g02230,LOC_Os12g40120	Os01g0141000 ,Os03g0212300,Os06g0112300						7
B4-BTB4 - Bric-a-Brac, Tramtrack, Broad Complex BTB domain with B4 subfamily conserved sequence	LOC_Os07g23720							1
basic helix-loop-helix	LOC_Os08g37290							1
basic helix-loop-helix DND-binding domain containing protein	LOC_Os07g35870							1
BBTI13 - Bowman-Birk type bran trypsin inhibitor precursor	LOC_Os03g60840	Os03g0823400						1
BEE 1	LOC_Os09g33580							1
beta-amylase	LOC_Os09g39570						AF061203,BLYBAMY	4
beta-galactosidase	LOC_Os10g19960							1
beta-galactosidase 7 precursor	LOC_Os05g35360							1
beta-galactosidase precursor	LOC_Os01g34920							1
beta-hexosaminidase precursor	LOC_Os05g02510							3
bHLH family protein	LOC_Os10g26410							51
bifunctional monodehydroascorbate reductase and carbonic anhydrasenectarin-3 precursor	LOC_Os08g32750	Os08g0423500						1
bifunctional protein folD	LOC_Os05g05830							6
binding / catalytic/ coenzyme binding			gnl|UG|Ta#S19223273					1
biotype Brock wheat powder tolerance-related protein gene, complete cds.							AY330230,	8
blt101 gene, promoter sequence.							AB370200,	18
bnuc2 gene, promoter region.							AJ440011,	8
boron transporter protein	LOC_Os05g08430							5
Bowman-Birk trypsin inhibitor-like protein			gnl|UG|Ta#S18006620					6
BRAFLDRAFT_103538			gnl|UG|Ta#S12944198					6
BRASSINOSTEROID INSENSITIVE 1 precursor	LOC_Os07g40630							1
BRASSINOSTEROID INSENSITIVE 1-associated receptor kinase 1 precursor	LOC_Os06g16300							1
BRCA1 C Terminus domain containing protein	LOC_Os08g31930							2
Brix domain containing protein	LOC_Os02g37870							1
bromodomain containing protein	LOC_Os01g11580							1
BSD domain-containing protein	LOC_Os02g49450,LOC_Os08g25060							2
BTB8 - Bric-a-Brac, Tramtrack, Broad Complex BTB domain	LOC_Os11g02070							1
BTBA2 - Bric-a-Brac,Tramtrack, Broad Complex BTB domain with Ankyrin repeat region	LOC_Os01g56200							1
BTBM1 - Bric-a-Brac, Tramtrack, Broad Complex BTB domain with Meprin and TRAF Homology MATH domain	LOC_Os01g70670							1
BTBN18 - Bric-a-Brac, Tramtrack, Broad Complex BTB domain with non-phototropic hypocotyl 3 NPH3 domain	LOC_Os09g09370							2
BTBN6 - Bric-a-Brac, Tramtrack, Broad Complex BTB domain with non-phototropic hypocotyl 3 NPH3 and coiled-coil domains	LOC_Os03g22600							1
BUD13	LOC_Os08g08080							1
BURP domain containing protein	LOC_Os10g26940							1
bZIP family transcription factor	LOC_Os08g43090							1
BZIP protein	LOC_Os05g32760							1
bZIP transcription factor (ABI5) gene, partial cds.							AY156992,	1
bZIP transcription factor domain containing protein	LOC_Os02g16680,LOC_Os11g11100	Os02g0266800						3
C1-like domain containing protein	LOC_Os07g41850							1
C2 domain containing protein	LOC_Os01g62430,LOC_Os06g47130							3
C2-BTB1 - Bric-a-Brac, Tramtrack, Broad Complex BTB domain with C2 subfamily conserved sequence	LOC_Os07g15490							1
C3-BTB1 - Bric-a-Brac, Tramtrack, Broad Complex BTB domain with C3 subfamily conserved sequence	LOC_Os08g01320							1
C3-BTB2 - Bric-a-Brac, Tramtrack, Broad Complex BTB domain with C3 subfamily conserved sequence	LOC_Os08g38700							1
C4-dicarboxylate transporter/malic acid transport protein	LOC_Os01g12680,LOC_Os01g28840,LOC_Os05g50770							3
C-5 cytosine-specific DNA methylase	LOC_Os03g58400,LOC_Os05g13780,LOC_Os10g01570	Os10g0104900						3
CAAX amino terminal protease family protein	LOC_Os06g30910							1
cab11 gene for chlorophyll a/b-binding protein.							AJ303352,	1
cadmium tolerance factor	LOC_Os06g18880,LOC_Os06g19010,LOC_Os06g19170							4
caffeine-induced death protein 1	LOC_Os10g11034							5
caffeoyl-CoA O-methyltransferase	LOC_Os08g38900							4
calcium-binding EF hand family protein	LOC_Os03g14590							1
calcium-transporting ATPase 2, endoplasmic reticulum-type	LOC_Os05g02940							3
calcium-transporting ATPase, endoplasmic reticulum-type	LOC_Os03g17310							2
caleosin related protein	LOC_Os06g14324							13
calmodulin binding protein	LOC_Os02g08120,LOC_Os02g35470,LOC_Os03g32160	Os03g0436300						3
calmodulin-binding protein	LOC_Os01g38980,LOC_Os05g10840,LOC_Os07g43970		gnl|UG|Hv#S15200976					5
calreticulin family protein	LOC_Os03g59264							1
calreticulin precursor	LOC_Os03g61670							1
calreticulin precursor protein	LOC_Os04g32950							1
CAMK_CAMK_like.10 - CAMK includes calcium/calmodulin depedent protein kinases	LOC_Os01g59360							2
CAMK_CAMK_like.11 - CAMK includes calcium/calmodulin depedent protein kinases	LOC_Os01g64970	Os01g0869900						1
CAMK_CAMK_like.19 - CAMK includes calcium/calmodulin depedent protein kinases	LOC_Os03g27280							1
CAMK_CAMK_like.20 - CAMK includes calcium/calmodulin depedent protein kinases	LOC_Os03g41460							1
CAMK_CAMK_like.24 - CAMK includes calcium/calmodulin depedent protein kinases	LOC_Os03g59390							1
CAMK_CAMK_like.27 - CAMK includes calcium/calmodulin depedent protein kinases	LOC_Os04g49510							1
CAMK_CAMK_like.37 - CAMK includes calcium/calmodulin depedent protein kinases	LOC_Os08g42750							1
CAMK_CAMK_like.38 - CAMK includes calcium/calmodulin depedent protein kinases	LOC_Os09g29170							2
CAMK_CAMK_like.46 - CAMK includes calcium/calmodulin depedent protein kinases	LOC_Os12g12860							1
CAMK_KIN1/SNF1/Nim1_like.2 - CAMK includes calcium/calmodulin depedent protein kinases	LOC_Os03g20380							1
CAMK_KIN1/SNF1/Nim1_like.28 - CAMK includes calcium/calmodulin depedent protein kinases	LOC_Os07g05620							1
CAMK_KIN1/SNF1/Nim1_like.3 - CAMK includes calcium/calmodulin depedent protein kinases	LOC_Os05g04550							4
CAMK_KIN1/SNF1/Nim1_like.31 - CAMK includes calcium/calmodulin depedent protein kinases	LOC_Os07g48100							1
CAMK_KIN1/SNF1/Nim1_like.8 - CAMK includes calcium/calmodulin depedent protein kinases	LOC_Os01g10890							2
CAPIP1	LOC_Os05g12260							1
carbohydrate binding protein	LOC_Os09g37840							3
carboxyl-terminal peptidase	LOC_Os01g37020							1
carboxyl-terminal proteinase	LOC_Os05g07764,LOC_Os11g03810							2
carotenoid cleavage dioxygenase	LOC_Os09g15240							4
carrier	LOC_Os08g43980							2
catalase isozyme A	LOC_Os02g02400							1
cathepsin B (Al16).							X66013,	1
cation efflux family protein	LOC_Os04g23180,LOC_Os05g03780							4
cation transport regulator-like protein 1	LOC_Os02g26700							1
cation-transporting ATPase	LOC_Os05g33390							1
CBF16 gene, complete cds.							EU076384,	1
CBS domain containing membrane protein	LOC_Os03g63940,LOC_Os04g05010							2
CBS domain-containing protein	LOC_Os12g07190							1
CCAAT-binding transcription factor, chain A			gnl|UG|Ta#S12913560					1
CCAAT-box binding factor HAP3 B domain			gnl|UG|Ta#S16058413					1
CCR4-Not complex component, Not1domain containing protein	LOC_Os10g40780							1
CCR4-NOT transcription factor	LOC_Os03g44900,LOC_Os03g52594							4
CCT motif family protein	LOC_Os02g05470							1
CCT/B-box zinc finger protein	LOC_Os06g16370,LOC_Os06g19444,LOC_Os06g44450	Os06g0654900						3
CDC5 protein			gnl|UG|Ta#S37943307					2
CDK5RAP1	LOC_Os11g38030							1
CDK-activating kinase assembly factor MAT1 family protein	LOC_Os06g07480							1
CDP-alcohol phosphatidyltransferase	LOC_Os03g17520							1
cell cycle control protein	LOC_Os06g45430							1
cell division control protein 48 homolog E	LOC_Os03g05730							2
cell wall protein pherophorin-C10			gnl|UG|Ta#S50385339					2
cellulase	LOC_Os10g22520	Os10g0370500						4
cellulose synthase-like protein H1 (CSLH1) gene, complete cds.							FJ459581,	3
CENP-C			gnl|UG|Ta#S21627511					1
CESA1 - cellulose synthase	LOC_Os05g08370							9
CESA2 - cellulose synthase	LOC_Os03g59340							1
Cf2/Cf5 disease resistance protein	LOC_Os08g16580	Os08g0266400	gnl|UG|Hv#S17668558				AF166121,	7
CGMC_GSK.1 - CGMC includes CDA, MAPK, GSK3, and CLKC kinases	LOC_Os01g14860							6
CGMC_GSK.2 - CGMC includes CDA, MAPK, GSK3, and CLKC kinases	LOC_Os01g10840							4
CGMC_GSK.3 - CGMC includes CDA, MAPK, GSK3, and CLKC kinases	LOC_Os01g19150							1
CGMC_GSK.6 - CGMC includes CDA, MAPK, GSK3, and CLKC kinases	LOC_Os05g04340							7
CGMC_GSK.7 - CGMC includes CDA, MAPK, GSK3, and CLKC kinases	LOC_Os05g11730							1
CGMC_MAPKCGMC_2.1 - CGMC includes CDA, MAPK, GSK3, and CLKC kinases	LOC_Os05g05160							3
CGMC_MAPKCMGC_2.4 - CGMC includes CDA, MAPK, GSK3, and CLKC kinases	LOC_Os01g43910							1
chalcone and stilbene synthases	LOC_Os07g34190,LOC_Os07g34260							8
chalcone isomerase 3	LOC_Os02g21520						AF474923,	4
chalcone synthase	LOC_Os07g11440,LOC_Os07g34140,LOC_Os11g32650						X58339,	32
chaperone protein clpB 1	LOC_Os03g31300							1
chaperone protein dnaJ 10	LOC_Os08g41110							1
CHD3-type chromatin-remodeling factor PICKLE	LOC_Os06g08480							1
Cheyenne alpha-gliadin gene, complete cds.							TAU08287,	3
CHIT10 - Chitinase family protein precursor	LOC_Os01g18400							1
CHIT5 - Chitinase family protein precursor	LOC_Os05g33140							2
chitinase (CHI26) gene, complete cds.							BLYCHI26A,	1
chitinase domain-containing protein 1 precursor	LOC_Os01g43220							1
chloride channel protein	LOC_Os02g35190,LOC_Os04g55210,LOC_Os08g20570							6
chlorophyll A-B binding protein	LOC_Os01g64960							1
choline/ethanolamine kinase	LOC_Os01g08760							19
chromatin-remodeling complex ATPase chain	LOC_Os01g27040,LOC_Os05g05780							17
chromdomain-containing protein CRD101			gnl|UG|Ta#S32543426					1
CHX28	LOC_Os12g44300							1
chymotryposin inhibitor-2 gene.							X57035,	3
cig3	LOC_Os08g21350							1
CIP111	LOC_Os11g11340							3
Citrate transporter protein	LOC_Os02g57620							1
CK1_CaseinKinase_1.3 - CK1 includes the casein kinase 1 kinases	LOC_Os01g51200							1
CK1_CaseinKinase_1.5 - CK1 includes the casein kinase 1 kinases	LOC_Os02g40860							1
CK1_CaseinKinase_1a.1 - CK1 includes the casein kinase 1 kinases	LOC_Os01g10150							1
CK1_CaseinKinase_1a.2 - CK1 includes the casein kinase 1 kinases	LOC_Os01g54100							1
CK1_CaseinKinase_1a.5 - CK1 includes the casein kinase 1 kinases	LOC_Os05g11140							2
CK1_CaseinKinase_1a.6 - CK1 includes the casein kinase 1 kinases	LOC_Os07g07560							1
clathrin heavy chain	LOC_Os11g01380							1
cleavage and polyadenylation specificity factor	LOC_Os05g51480,LOC_Os07g10390							2
cleavage and polyadenylation specificity factor subunit 1	LOC_Os04g18010							5
clone DsA1 flanking Ds insertion sequence.							DQ257563,	1
c-myb-like transcription factor (MYB3R-1) gene, partial cds.							AF190301,	37
coatomer subunit beta	LOC_Os06g05180							1
coiled-coil domain-containing protein	LOC_Os02g21880							2
coiled-coil domain-containing protein 111	LOC_Os07g28470							1
coiled-coil domain-containing protein 25	LOC_Os05g13440							2
coiled-coil domain-containing protein 55	LOC_Os04g35910							2
coiled-coil domain-containing protein 97	LOC_Os06g04780							1
collagen alpha-2	LOC_Os05g09060							1
condensin complex subunit 1	LOC_Os07g46540							6
conserved oligomeric complex COG6 family protein	LOC_Os03g12460							1
CONSTANS-like protein (CO2) gene, complete cds.							AF490470,	1
COP1	LOC_Os02g53140							1
COP9 signalosome complex subunit 6a	LOC_Os08g39070							1
copine	LOC_Os05g30970,LOC_Os08g38600							2
copper methylamine oxidase precursor	LOC_Os06g23140							3
copper-transporting ATPase PAA1	LOC_Os08g37950							1
CorA-like magnesium transporter protein	LOC_Os06g44150							1
core histone H2A/H2B/H3/H4	LOC_Os02g07450,LOC_Os08g38780,LOC_Os09g30310							3
Core histone H2A/H2B/H3/H4 domain containing protein	LOC_Os01g05610,LOC_Os01g05630,LOC_Os01g31800,LOC_Os01g61920,LOC_Os01g62230,LOC_Os05g02300,LOC_Os05g38640,LOC_Os08g38300							21
COV1	LOC_Os01g64780							1
CPuORF11 - conserved peptide uORF-containing transcript	LOC_Os02g01240							1
CPuORF21 - conserved peptide uORF-containing transcript	LOC_Os06g02550							1
CPuORF3 - conserved peptide uORF-containing transcript	LOC_Os05g03860							5
CPuORF9 - conserved peptide uORF-containing transcript	LOC_Os02g39790							1
craniofacial development protein 1	LOC_Os01g22500							1
CRS1/YhbY domain containing protein	LOC_Os05g05300							1
CRT/DRE binding factor 10 (CBF10) gene, complete cds.							AY951950,	13
CRT/DRE binding factor 14 (CBF14) gene, complete cds.							AY951948,	9
CRT/DRE binding factor 3 (CBF3) gene, complete cds.							AY951949,	1
CS domain containing protein	LOC_Os01g47770,LOC_Os03g26460							5
csAtPR5	LOC_Os10g34614,LOC_Os12g34980	Os10g0487600 ,Os12g0535300						12
CSLE6 - cellulose synthase-like family E	LOC_Os09g30130							1
CSLF1 - cellulose synthase-like family F; beta1,3;1,4 glucan synthase	LOC_Os07g36700							1
CSLF2 - cellulose synthase-like family F; beta1,3;1,4 glucan synthase	LOC_Os07g36690							1
CSLF3 - cellulose synthase-like family F; beta1,3;1,4 glucan synthase	LOC_Os07g36750							1
CSLF8 - cellulose synthase-like family F; beta1,3;1,4 glucan synthase	LOC_Os07g36630							3
CSLF9 - cellulose synthase-like family F; beta1,3;1,4 glucan synthase	LOC_Os07g36610							5
CTP synthase	LOC_Os01g43020,LOC_Os05g49770							2
CUC2 (CUP-SHAPED COTYLEDON 2); transcription factor			gnl|UG|Ta#S16232915					1
cullin	LOC_Os01g27150,LOC_Os05g05700							29
cullin family domain containing protein	LOC_Os04g40830							1
Cultivar PBW-343 high molecular weight glutenin (HMW) mRNA, HMW-Dy10 allele, partial sequence			gnl|UG|Ta#S36018686					8
Cupin domain containing protein	LOC_Os03g10110,LOC_Os05g02520,LOC_Os05g19670,LOC_Os09g37958,LOC_Os09g37967,LOC_Os11g33110							14
cupin superfamily protein	LOC_Os06g09830							1
CW7	LOC_Os04g10420							1
CWC15 homolog A	LOC_Os06g01700							1
CW-type Zinc Finger	LOC_Os06g41710	Os06g0622000						1
cyclase family protein	LOC_Os09g02270							1
cyclase/dehydrase family protein	LOC_Os01g22510,LOC_Os01g74010	Os01g0971700						3
cyclic nucleotide-gated ion channel	LOC_Os12g28260							1
cyclic nucleotide-gated ion channel 1 (CNGC1) gene, partial cds.							AY972629,	5
cyclic nucleotide-gated ion channel 4 (Nec1) gene, complete cds.							AY972619,	9
cyclic phosphodiesterase	LOC_Os05g44170							1
cyclin	LOC_Os01g59120,LOC_Os06g11410							2
cyclin G-associated kinase	LOC_Os02g37880							1
cyclin-A1	LOC_Os01g13260							1
cyclin-dependent kinase B1-1	LOC_Os01g67160							1
cyclin-dependent kinase E-1	LOC_Os10g42950							1
cyclin-dependent kinase G-1	LOC_Os10g06510							1
cyclin-like F-box gene, exons 2, 3 and partial cds.							FJ236243,	2
cyclin-T1-4	LOC_Os12g30020							2
cycloartenol synthase	LOC_Os11g18194							2
cycloeucalenol cycloisomerase	LOC_Os11g19700							2
CYP71B30P (cytochrome P450, family 71, subfamily B, polypeptide 30 pseudogene); oxygen binding			gnl|UG|Ta#S13043291					1
CYP71C9v3 mRNA for P450			gnl|UG|Ta#S12933469					1
cystathionine gamma-synthase	LOC_Os10g37340							1
cysteine endopeptidase EP-A.							Z97021,	4
cysteine protease	LOC_Os04g57490		gnl|UG|Ta#S17524349					4
cysteine protease 1 precursor	LOC_Os03g54130							1
cysteine proteinase			gnl|UG|Ta#S16228388					1
cysteine proteinase At4g11310 precursor	LOC_Os04g01710	Os04g0107700						6
cysteine proteinase inhibitor precursor protein	LOC_Os05g33880							1
cysteine synthase	LOC_Os02g12900							4
cysteine-rich receptor-like protein kinase 8 precursor	LOC_Os12g41490							1
cysteine-rich repeat secretory protein 55 precursor	LOC_Os03g16950							1
cytidylyltransferase domain containing protein	LOC_Os02g07720,LOC_Os08g06450							5
cytochrome b561	LOC_Os02g42890,LOC_Os08g01140							2
cytochrome b5-like Heme/Steroid binding domain containing protein	LOC_Os12g12170							1
cytochrome b6-f complex subunit 4	LOC_Os04g16844							1
cytochrome c biogenesis orf203			gnl|UG|Ta#S32684367					1
cytochrome c oxidase polypeptide Vc	LOC_Os12g37419							1
cytochrome c oxidase subunit 1	LOC_Os12g33946							7
cytochrome c oxidase subunit 2			gnl|UG|Hv#S41548197, gnl|UG|Ta#S50385272					4
cytochrome P450	LOC_Os01g10040,LOC_Os01g11270,LOC_Os01g12740,LOC_Os02g17760,LOC_Os03g07250,LOC_Os03g12660,LOC_Os03g14420,LOC_Os03g37290,LOC_Os03g39760,LOC_Os03g44740,LOC_Os03g55240,LOC_Os03g55800,LOC_Os04g09430,LOC_Os04g48460,LOC_Os05g35010,LOC_Os06g22340,LOC_Os08g01480,LOC_Os08g01490,LOC_Os08g01510,LOC_Os08g01520,LOC_Os10g08540,LOC_Os10g21050,LOC_Os10g21060,LOC_Os10g36848,LOC_Os12g04480	Os01g0227400 ,Os02g0278400 ,Os03g0248300,Os08g0106300						60
Cytochrome P450 (CYP79A12)			gnl|UG|Hv#S50389465					2
cytochrome P450 (CYP79A8) gene, complete cds.							FJ455416,	1
cytochrome P450 51	LOC_Os05g12040							1
cytochrome P450 71A1	LOC_Os12g16720	Os12g0268000						1
cytochrome P450 71D6	LOC_Os06g43510	Os06g0642500						1
cytochrome P450 71D7	LOC_Os06g43520	Os06g0642600						1
cytochrome P450 72A1	LOC_Os01g43740,LOC_Os06g09220							3
cytochrome P450 93A2	LOC_Os04g01140							2
cytokinesis negative regulator RCP1	LOC_Os08g36170							1
cytokinin dehydrogenase precursor	LOC_Os06g37500							1
cytokinin-N-glucosyltransferase 1	LOC_Os07g13634,LOC_Os07g13810							4
cytokinin-O-glucosyltransferase 1	LOC_Os04g20400							3
cytokinin-O-glucosyltransferase 2	LOC_Os02g36830,LOC_Os02g51930,LOC_Os06g11720,LOC_Os08g31200							7
cytoplasmic membrane protein	LOC_Os05g01510							1
cytosolic 5-nucleotidase III	LOC_Os03g44660							1
DCL3	LOC_Os01g68120							2
DCN1	LOC_Os08g34070							1
DDT domain containing protein	LOC_Os07g42750							1
DEAD/DEAH box helicase domain containing protein	LOC_Os10g33275,LOC_Os11g07870							2
DEAD-box ATP-dependent RNA helicase	LOC_Os01g10050,LOC_Os01g36890,LOC_Os05g01990,LOC_Os05g05810,LOC_Os11g32880							21
DEAD-box ATP-dependent RNA helicase 41	LOC_Os02g10770							1
decarboxylase	LOC_Os01g01080,LOC_Os01g56380,LOC_Os07g25590,LOC_Os08g04540,LOC_Os10g23900							9
DEF7 - Defensin and Defensin-like DEFL family	LOC_Os02g41904	Os02g0629800						57
DEFL46 - Defensin and Defensin-like DEFL family	LOC_Os11g08230							1
DEFL71 - Defensin and Defensin-like DEFL family	LOC_Os02g53590							2
dehydration response related protein	LOC_Os02g45310,LOC_Os10g36690							2
Dehydrin			gnl|UG|Ta#S26027341					1
dehydrin (Dhn5) gene, complete cds.							AF181455,	2
dehydrin 10 (dhn10) gene, complete cds.							AF043095,	3
dehydrin 12 (Dhn12) gene, complete cds.							AF155129,	1
dehydrogenase	LOC_Os04g28870,LOC_Os04g28990,LOC_Os08g16910,LOC_Os10g07229,LOC_Os11g40690							6
dehydrogenase E1 component domain containing protein	LOC_Os12g08260							1
dehydrogenase-phosphopantetheinyltransferase	LOC_Os08g14490							5
deoxyhypusine hydroxylase	LOC_Os12g06620							1
deoxyuridine 5-triphosphate nucleotidohydrolase	LOC_Os03g46640							7
Der1-like family domain containing protein	LOC_Os05g09550							3
desiccation-related protein PCC13-62 precursor	LOC_Os05g05920							2
DHHC zinc finger domain containing protein	LOC_Os03g16790							1
diacylglycerol kinase catalytic domain family protein	LOC_Os08g15090							1
diap1 protein	LOC_Os02g33220							1
Dicer	LOC_Os03g02970							1
dienelactone hydrolase family protein	LOC_Os05g35470	Os05g0429500						1
dihydrodipicolinate reductase	LOC_Os02g24020							4
dihydrolipoyl dehydrogenase	LOC_Os01g23610,LOC_Os05g06460							4
dihydroxy-acid dehydratase	LOC_Os08g44530							1
dimethyladenosine transferase	LOC_Os02g03050							12
diphthine synthase	LOC_Os03g23970							1
dirigent	LOC_Os07g01660,LOC_Os07g44370,LOC_Os10g18870,LOC_Os12g07580	Os10g0335000						7
DIRP family protein	LOC_Os03g43800							1
DJ-1 family protein	LOC_Os01g11880							2
DNA binding protein	LOC_Os01g14430,LOC_Os02g25020,LOC_Os04g50030,LOC_Os05g07790,LOC_Os08g06320,LOC_Os08g44910,LOC_Os12g05200						FJ374566,	10
DNA methyltransferase protein	LOC_Os03g02010							6
DNA mismatch repair protein MSH6-2	LOC_Os01g08540							2
DNA polymerase I	LOC_Os03g12610							1
DNA polymerase V	LOC_Os02g04270							1
DNA repair ATPase-related	LOC_Os08g40790							1
DNA repair protein Rad50 gene, complete cds.							EU159421,EU159423,EU159424	5
DNA repair protein Rad51	LOC_Os05g03050							2
DNA repair protein rhp16	LOC_Os07g32730							1
DNA-binding protein	LOC_Os03g38990							1
DNA-binding protein DSP1	LOC_Os01g50622							1
DNA-binding protein-like	LOC_Os03g45730	Os03g0659400						1
DNA-binding protein-related	LOC_Os05g01050							1
DNA-binding storekeeper protein-related	LOC_Os05g23700							3
DNA-directed RNA polymerase III subunit RPC1	LOC_Os04g41490							13
DNA-directed RNA polymerase subunit	LOC_Os04g54840							1
DNA-directed RNA polymerase subunit beta	LOC_Os05g22830							1
dnaJ domain containing protein	LOC_Os03g28310,LOC_Os05g03630,LOC_Os08g06460,LOC_Os11g43950	Os11g0661200						8
DNAJ heat shock family protein			gnl|UG|Ta#S17988614					2
dnaJ homolog subfamily B member 11 precursor	LOC_Os05g06440							12
dnaJ homolog subfamily C member 7	LOC_Os02g51730							1
DnaK family protein	LOC_Os01g08560,LOC_Os03g60620,LOC_Os05g08840,LOC_Os05g23740,LOC_Os09g31486,LOC_Os11g47760							37
DNA-repair protein complementing XP-C cells	LOC_Os08g33082							1
dof zinc finger domain containing protein	LOC_Os07g32510	Os07g0508900					AM084353,	4
dolichol phosphate-mannose biosynthesis regulatory protein	LOC_Os02g04725							1
dolichyl-diphosphooligosaccharide--protein glycosyltransferase 67 kDasubunit precursor	LOC_Os05g23600	Os05g0301500						1
domain of unknown function DUF966 domain containing protein	LOC_Os03g48600,LOC_Os08g44760							2
double-stranded RNA binding motif containing protein	LOC_Os02g42600,LOC_Os05g05790,LOC_Os08g29530	Os05g0150400 ,Os08g0384100						14
DRD1	LOC_Os03g06920,LOC_Os06g14440		gnl|UG|Ta#S22944963					4
drought induced 19 protein	LOC_Os01g73960,LOC_Os05g01730							8
DSBA-like thioredoxin domain containing protein	LOC_Os04g15690							1
DTA2	LOC_Os05g05690							4
dual specificity protein phosphatase	LOC_Os05g02500,LOC_Os06g20340							8
DUF1336 domain containing protein	LOC_Os03g55180							1
DUF1645 domain containing protein	LOC_Os07g42740							2
DUF1680 domain containing protein	LOC_Os06g41020							1
DUF250 domain containing protein	LOC_Os01g13770							3
DUF292 domain containing protein	LOC_Os02g06430							1
DUF538 domain containing protein	LOC_Os05g27950,LOC_Os07g02850,LOC_Os07g02900	Os07g0119800						5
DUF565 domain containing protein	LOC_Os09g11520							1
DUF567 domain containing protein	LOC_Os11g02800,LOC_Os12g02760							3
DUF581 domain containing protein	LOC_Os01g08520,LOC_Os04g49670	Os01g0180400						2
DUF630/DUF632 domains containing protein	LOC_Os02g43770,LOC_Os03g20530							2
DUF677 domain containing protein	LOC_Os06g50410							1
DUF803 domain containing	LOC_Os04g30450							1
dynamin	LOC_Os06g13820							1
dynamin family protein	LOC_Os06g47330,LOC_Os12g07880							7
E1-BTB2 - Bric-a-Brac, Tramtrack, and Broad Complex domain with E1 subfamily conserved sequence	LOC_Os06g31100							1
E2F family transcription factor protein	LOC_Os02g33430							1
E3 ubiquitin ligase	LOC_Os01g49470							2
early-responsive to dehydration protein-related	LOC_Os01g72210,LOC_Os05g51630							9
Ec protein, Metallothionein(class II)			gnl|UG|Ta#S50384004					2
EC protein.							X68288,	1
ECT protein	LOC_Os01g22630	Os01g0329800						1
ECT5	LOC_Os08g44200							12
EF hand family protein	LOC_Os06g51250,LOC_Os09g24580,LOC_Os09g30490	Os09g0412300						6
ELF3 protein	LOC_Os06g05060							1
ELMO/CED-12 family protein	LOC_Os04g46079,LOC_Os09g07660,LOC_Os11g29350							7
elongation factor	LOC_Os06g40600							1
elongation factor Tu	LOC_Os03g08010,LOC_Os03g08060,LOC_Os03g63410,LOC_Os04g50870							4
elongation factor Tu family protein	LOC_Os02g33850,LOC_Os03g44780							6
Em gene.							X52103,	1
Em H5 gene.							X73228,	3
EMB1745	LOC_Os02g38250							5
EMB2261	LOC_Os05g12130							1
EMB2423	LOC_Os02g38680							1
EMB3013	LOC_Os01g15480							1
embryogenesis transmembrane protein	LOC_Os06g18990							1
embryo-specific 3	LOC_Os05g07890							1
emp24/gp25L/p24 family protein	LOC_Os05g24020,LOC_Os07g43890							2
endoglucanase	LOC_Os01g21070,LOC_Os05g03840,LOC_Os08g29770,LOC_Os09g36350	Os05g0129200						6
endonuclease	LOC_Os01g71960,LOC_Os10g12354	Os01g0948100,Os10g0198600						8
endonuclease III-like protein 1	LOC_Os11g16580							1
endonuclease/exonuclease/phosphatase family domain containing protein	LOC_Os03g42810,LOC_Os05g02350,LOC_Os10g13550,LOC_Os10g27230							9
endonuclease/exonuclease/phosphatase family protein	LOC_Os05g19974							3
endoplasmic reticulum-Golgi intermediate compartment protein 3	LOC_Os03g20520							1
enolase	LOC_Os03g15950							1
enoyl-CoA hydratase/isomerase family protein	LOC_Os06g39344,LOC_Os12g16350							3
ENTH domain containing protein	LOC_Os01g62370,LOC_Os02g56270							2
ERF/AP2 domain containing transcription factor			gnl|UG|Ta#S33259570					3
erythronate-4-phosphate dehydrogenase	LOC_Os11g26850							2
erythronate-4-phosphate dehydrogenase domain containing protein	LOC_Os02g01150							11
esterase	LOC_Os01g37630							7
ethylene receptor	LOC_Os03g49500,LOC_Os05g06320							10
ethylene-insensitive protein	LOC_Os03g49400							2
ethylene-responsive element-binding protein	LOC_Os06g36490							1
ethylene-responsive protein related	LOC_Os02g17680,LOC_Os05g14010							5
eukaryotic aspartyl protease domain containing protein	LOC_Os11g08100							1
eukaryotic initiation factor iso-4F subunit p82-34	LOC_Os04g42140							2
eukaryotic translation initiation factor 3 subunit E-interacting protein	LOC_Os05g13950							1
eukaryotic translation initiation factor 4B	LOC_Os02g24330						AF021243,	2
eukaryotic translation initiation factor 5A1 gene, complete cds.							DQ167201,	4
eukaryotic translation initiation factor 5B	LOC_Os05g51500							1
exocyst complex component 6	LOC_Os01g24950,LOC_Os03g06760,LOC_Os10g27990							3
exonuclease	LOC_Os04g55700,LOC_Os08g28980,LOC_Os12g08740							3
exosome complex exonuclease	LOC_Os12g21500							1
exostosin family protein	LOC_Os07g09050							2
expansin precursor	LOC_Os01g14650,LOC_Os03g01270,LOC_Os05g39990,LOC_Os07g29290,LOC_Os10g30340,LOC_Os10g40700,LOC_Os10g40730							11
exportin 1	LOC_Os01g26160							2
expressing glutenin-subunit of wheat.							DJ344413,DJ344414	295
EXS family protein	LOC_Os12g40340							1
extracellular ligand-gated ion channel	LOC_Os06g42850							1
extra-large G-protein-related	LOC_Os01g43330,LOC_Os02g15820							2
FAD binding domain containing protein	LOC_Os01g16020							1
FAD binding domain of DNA photolyase domain containing protein	LOC_Os10g08580							1
FAD dependent oxidoreductase domain containing protein	LOC_Os01g59490,LOC_Os09g33900,LOC_Os10g37210							3
FAD-binding and arabino-lactone oxidase domains containing protein	LOC_Os08g02230							1
FAD-linked oxidoreductase protein	LOC_Os07g06890							1
farnesyltransferase/geranylgeranyltransferase type-1 subunitalpha	LOC_Os09g33930							2
fasciated ear2	LOC_Os02g39100							1
fasciclin domain containing protein	LOC_Os03g57460,LOC_Os05g07060							3
fasciclin-like arabinogalactan protein 8 precursor	LOC_Os08g23180							1
Fasciclin-like protein FLA21			gnl|UG|Ta#S35138736					3
FAT domain-containing protein	LOC_Os07g45070							2
F-box domain containing protein	LOC_Os08g33140	Os08g0428100						3
F-box/LRR-repeat protein 14	LOC_Os02g55550							3
FCA-A1 (Fca) gene, partial cds.							AY230322,	5
ferredoxin--nitrite reductase	LOC_Os05g42350							1
ferritin 1A gene, complete cds.							FJ225140,	3
Fe-S metabolism associated domain containing protein	LOC_Os09g09790							1
FGGY family of carbohydrate kinases	LOC_Os04g55410							1
FHA domain containing protein	LOC_Os08g23680							8
fiber protein Fb15	LOC_Os02g07910							1
fiber protein Fb34	LOC_Os08g16130,LOC_Os09g10910							2
fibronectin type 3 and ankyrin repeat domains 1 protein	LOC_Os01g08000	Os01g0175400						1
Fibronectin type III domain containing protein	LOC_Os05g05310							4
FKBP12-interacting protein of 37 kDa	LOC_Os06g27970							1
flap endonuclease	LOC_Os08g01130							1
flavin monooxygenase	LOC_Os07g25540,LOC_Os11g10140							2
flavin-containing monooxygenase family protein	LOC_Os04g14690							1
flavonol synthase/flavanone 3-hydroxylase	LOC_Os01g61610,LOC_Os04g57160,LOC_Os05g03640							5
flowering promoting factor-like 1	LOC_Os07g47450							27
flowering time control protein FCA	LOC_Os09g03610							2
folic acid binding protein	LOC_Os03g38540							1
frigida	LOC_Os03g39160							1
fructose-bisphospate aldolase isozyme	LOC_Os06g40640							1
FT-like protein (FT2) gene, complete cds.							DQ297407,	1
FT-like protein (FT5) gene, complete cds.							EF012202,	1
FT-like protein 4 (FT4) gene, complete cds.							DQ411320,	2
FYVE zinc finger domain containing protein	LOC_Os05g01610,LOC_Os06g35910							4
FYVE zinc finger family protein	LOC_Os07g42640							1
GA20663-PA	LOC_Os05g05130							2
Gag polyprotein			gnl|UG|Ta#S13567742					1
galactose mutarotase-like	LOC_Os03g06230							1
galactosyltransferase family protein	LOC_Os01g22550,LOC_Os03g48610,LOC_Os03g58900,LOC_Os06g07905,LOC_Os06g12390,LOC_Os07g09670,LOC_Os08g03670	Os01g0328900						21
Gamma-gliadin			gnl|UG|Ta#S12923307, gnl|UG|Ta#S36037937				WHTGLGB,WHTGGLN,WHTGLGAP,AF234647,AF234649,	66
gamma-interferon-inducible lysosomal thiol reductase precursor	LOC_Os03g18454							1
GATA transcription factor 25	LOC_Os03g52450,LOC_Os06g48534	Os06g0698900						2
GATA zinc finger domain containing protein	LOC_Os01g24070,LOC_Os01g74540,LOC_Os05g06340,LOC_Os12g42970							29
GCN5-related N-acetyltransferase	LOC_Os03g31690							3
GDSL-like lipase/acylhydrolase	LOC_Os01g11660,LOC_Os01g11760,LOC_Os01g12320,LOC_Os01g22640,LOC_Os01g22660,LOC_Os01g46080,LOC_Os02g01980,LOC_Os02g18954,LOC_Os02g44860,LOC_Os02g57110,LOC_Os04g42860,LOC_Os05g04240,LOC_Os05g06710,LOC_Os05g06720,LOC_Os05g11950,LOC_Os06g06290,LOC_Os06g36520,LOC_Os06g43044,LOC_Os10g25380,LOC_Os10g25400	Os01g0216500 ,Os01g0223200,Os02g0291600 ,Os05g0159300 ,Os06g0560700						58
gene for thiol protease aleurain.							X05167,	2
germin 9f-3.8 gene, complete cds.							WHTGERMINA,	9
GEX1	LOC_Os09g27040							1
GHMP kinases ATP-binding protein	LOC_Os06g48940							1
gibberellin 2-oxidase	LOC_Os05g06670							7
gibberellin receptor GID1L2	LOC_Os07g44890							3
gibberellin response modulator protein	LOC_Os11g31100							1
GIGANTEA	LOC_Os01g08700							1
glioma tumor suppressor candidate region gene 2 protein	LOC_Os05g05220							3
globulin 3B (glo-3B) gene, complete cds.							FJ439136,	4
glp2 gene for germin-like protein 2.							AJ310534,	3
Glu-1D-1d gene for high molecular weight glutenin subunit 5.							X12928,	1
Glu-B1-1b gene for HMW glutenin subunit.							X13927,	8
glucan endo-1,3-beta-glucosidase precursor	LOC_Os07g35480							2
glucose-6-phosphate isomerase	LOC_Os03g56460,LOC_Os06g14510							8
glucosyltransferase	LOC_Os01g53390,LOC_Os02g46320	Os01g0735500						38
glutamate dehydrogenase protein	LOC_Os03g58040							1
glutamate receptor	LOC_Os02g02540,LOC_Os07g01310							4
glutamate receptor 2.7 precursor	LOC_Os06g08880							1
glutamate receptor 2.8 precursor	LOC_Os06g08910,LOC_Os06g09120,LOC_Os06g09130							3
glutamyl-tRNA reductase (hemA2) gene, partial cds.							AF294753,	1
glutaredoxin	LOC_Os01g61350							1
glutathione S-transferase	LOC_Os01g27210,LOC_Os01g27360,LOC_Os01g27390,LOC_Os01g72120,LOC_Os01g72160,LOC_Os04g35560,LOC_Os05g05620,LOC_Os10g38160,LOC_Os10g38780	Os01g0371500					EF044232,	16
glutathione S-transferase GSTU6	LOC_Os10g38600							1
glutathione S-transferase, N-terminal domain containing protein	LOC_Os05g02530							7
glycerol-3-phosphate acyltransferase	LOC_Os01g19390,LOC_Os03g07060,LOC_Os03g52570							5
glycerol-3-phosphate dehydrogenase	LOC_Os01g58740							1
glycerophosphoryl diester phosphodiesterase family protein	LOC_Os01g55780,LOC_Os02g31030,LOC_Os02g37590,LOC_Os03g40670							16
glycine cleavage system H protein	LOC_Os10g37180							1
glycine-rich cell wall structural protein 2 precursor	LOC_Os10g31540	Os10g0453000						1
glycine-rich protein	LOC_Os01g41190,LOC_Os05g09360							12
glycine-rich protein A3	LOC_Os05g02780	Os05g0119300						5
glycogen operon protein glgX	LOC_Os09g29404							2
glycosyl hydrolase	LOC_Os01g64100,LOC_Os06g25010,LOC_Os07g19040							3
glycosyl hydrolase family 10 protein	LOC_Os10g21100							1
glycosyl hydrolase family 29	LOC_Os09g34920							8
glycosyl hydrolase family 3 protein	LOC_Os04g44840							1
glycosyl hydrolase family 47 domain contain protein	LOC_Os05g11850							13
glycosyl hydrolase family 5 protein	LOC_Os04g40510							1
glycosyl hydrolase, family 31	LOC_Os01g16310,LOC_Os03g11720,LOC_Os07g23880							3
glycosyl hydrolases	LOC_Os01g73580,LOC_Os02g01590,LOC_Os04g33720	Os02g0106100						17
glycosyl hydrolases family 16	LOC_Os08g13920,LOC_Os08g13980							2
glycosyl hydrolases family 17	LOC_Os01g71340,LOC_Os01g71350							2
glycosyl transferase 8 domain containing protein	LOC_Os03g11330,LOC_Os03g30000,LOC_Os08g23780,LOC_Os12g38930							4
glycosyl transferase, group 1 domain containing protein	LOC_Os12g39340							1
glycosyltransferase	LOC_Os01g02900,LOC_Os01g31370	Os01g0498300						2
glycosyltransferase family 43 protein	LOC_Os03g17850							1
glycosyltransferase protein	LOC_Os01g02920							1
glyoxalase family protein	LOC_Os01g07850,LOC_Os04g45590,LOC_Os05g07940,LOC_Os05g22970	Os04g0538900						8
go35 NBS-LRR	LOC_Os11g44580							1
gp176	LOC_Os02g08330,LOC_Os09g32360	Os09g0499400						4
G-patch domain containing protein	LOC_Os01g07540,LOC_Os08g19170							4
GPI-anchor transamidase precursor	LOC_Os02g12740							9
GPI-anchored protein	LOC_Os02g48980							1
GPI-anchored wall transfer protein 1	LOC_Os03g26090							21
GPR89A	LOC_Os04g51180							1
G-protein alpha subunit	LOC_Os05g26890							1
GRAM and C2 domains containing protein	LOC_Os02g10630,LOC_Os06g19400,LOC_Os08g38440							4
GRAM domain containing protein	LOC_Os09g34130	Os09g0516900						6
granule-bound starch synthase (waxy) gene, promoter region and partial cds.							AY278458,AY050175,AB272097	18
GRAS family transcription factor domain containing protein	LOC_Os04g49110,LOC_Os07g40020,LOC_Os11g03110							3
growth regulator related protein	LOC_Os01g07410,LOC_Os02g06400,LOC_Os05g04190,LOC_Os08g44015,LOC_Os11g29120,LOC_Os12g07540							10
GSK-like kinase (GSK1) gene, partial cds; flanking region and 5'UTR.							DQ364439,DQ103755	5
GSK-like kinase 1A (GSK1A) gene, complete cds.							DQ678922,	1
GSK-like kinase 1D (GSK1D) gene, complete cds.							DQ678924,	2
gstA2 gene for glutathione-S-transferase.							X56004,	1
GTPase of unknown function domain containing protein	LOC_Os03g22890,LOC_Os10g42170							2
GTPase-activating protein	LOC_Os03g63710							3
guanylate kinase	LOC_Os12g33100							1
gyl-trans gene (partial), tRNA-Pro gene and betaGAL gene, clone 65B32.							AJ717742,	26
h/ACA ribonucleoprotein complex subunit 4	LOC_Os07g44190							3
HAC1 (P300/CBP acetyltransferase-related protein 2 gene); transcription cofactor			gnl|UG|Ta#S37947613					4
HAD superfamily phosphatase	LOC_Os05g10330							26
HAD-superfamily hydrolase, subfamily IA, variant 3 containing protein	LOC_Os03g19760							1
haloacid dehalogenase-like hydrolase family protein	LOC_Os05g07632,LOC_Os07g44060							4
harpin-induced protein 1 domain containing protein	LOC_Os04g53650,LOC_Os07g14740,LOC_Os08g01220,LOC_Os08g38580,LOC_Os11g03600	Os08g0494000						6
hAT dimerisation domain containing protein	LOC_Os10g28180,LOC_Os11g39200		gnl|UG|Ta#S37926571					7
hAT dimerisation domain-containing protein	LOC_Os01g08610,LOC_Os01g12280,LOC_Os01g52430,LOC_Os02g43780,LOC_Os06g11830,LOC_Os06g36530,LOC_Os08g07550	Os01g0722500 ,Os08g0172300						15
hcrVf2 protein	LOC_Os10g33140	Os10g0469700						1
HEAT repeat family protein	LOC_Os02g50640,LOC_Os03g42040,LOC_Os06g30901,LOC_Os07g38760	Os03g0616500						12
heat shock protein	LOC_Os06g50300,LOC_Os08g39140,LOC_Os09g29840	Os08g0500700						3
heat shock protein 101	LOC_Os05g44340							5
Heat shock protein 16.9			gnl|UG|Ta#S12922938					1
heat shock protein DnaJ	LOC_Os01g33800,LOC_Os02g54130,LOC_Os05g01590,LOC_Os08g32130,LOC_Os08g37270,LOC_Os10g42439							8
heat stress transcription factor	LOC_Os10g28340							1
heavy metal associated domain containing protein	LOC_Os04g39010							1
heavy metal-associated domain containing protein	LOC_Os01g32330,LOC_Os01g48710,LOC_Os01g70710,LOC_Os02g32814,LOC_Os08g10480,LOC_Os10g36200	Os01g0507700						11
heavy-metal-associated domain-containing protein	LOC_Os09g09830							3
HECT-domain domain containing protein	LOC_Os02g01170,LOC_Os05g03100,LOC_Os05g06690,LOC_Os05g38830,LOC_Os12g24080							26
helicase	LOC_Os05g05260							3
helicase conserved C-terminal domain containing protein	LOC_Os03g53500,LOC_Os07g48270,LOC_Os07g49210,LOC_Os11g48090							6
helicase domain-containing protein	LOC_Os02g50370,LOC_Os07g42900							3
helicase SEN1	LOC_Os10g02930							7
helix-loop-helix DNA-binding	LOC_Os06g41060							1
helix-loop-helix DNA-binding domain containing protein	LOC_Os01g67480,LOC_Os03g53020,LOC_Os12g41650							4
helix-loop-helix DNA-binding protein	LOC_Os11g06010	Os11g0158500						1
heparan-alpha-glucosaminide N-acetyltransferase	LOC_Os05g06360							2
heparanase-like protein precursor	LOC_Os03g11320							1
herbicide safener binding protein1			gnl|UG|Ta#S50379680					1
hexokinase	LOC_Os05g09500,LOC_Os05g31110							3
Hfr-3 protein			gnl|UG|Ta#S33852361					1
hhH-GPD superfamily base excision DNA repair protein	LOC_Os01g11900,LOC_Os05g37410,LOC_Os09g01290	Os01g0217900 ,Os09g0101100						26
high affinity nitrate transporter	LOC_Os02g38230	Os02g0595900						1
high affinity sulfate transporter (HVST1) gene, 5' UTR and partial cds.							AF075270,	1
high mobility group	LOC_Os02g27060							1
high molecular weight glutenin subunit (GluA1) gene, GluA1-2.. allele, promoter region and complete cds.							DQ533690,AY494981,EF396184,WHTGLUTA,DQ093851,	470
his-containing phosphotransfer protein			gnl|UG|Ta#S32699652					1
histidine acid phosphatase	LOC_Os03g60370							1
histidine kinase			gnl|UG|Hv#S36661940					1
histidine triad family protein	LOC_Os11g02760,LOC_Os11g18990,LOC_Os12g02730							5
histidine-containing phosphotransfer protein	LOC_Os08g44350							11
histidine-containing phosphotransfer protein 4	LOC_Os05g09410							1
histone acetyltransferase HAC1	LOC_Os02g04490							2
histone deacetylase 19	LOC_Os06g38470							1
histone H1, complete cds, clone:TH325.							D87065,	2
histone-like transcription factor and archaeal histone	LOC_Os02g49370,LOC_Os05g38820							2
histone-lysine N-methyltransferase	LOC_Os07g25450,LOC_Os08g45130,LOC_Os09g19830	Os09g0362900						3
HMG1/2	LOC_Os04g47690,LOC_Os08g01100	Os08g0101100						3
hoi-b1 and hoi-b2 gene for hordoindoline-b.							AJ276143,	6
homeobox and START domains containing protein	LOC_Os09g35760							1
homeobox domain containing protein	LOC_Os01g48170,LOC_Os07g39320,LOC_Os10g39030,LOC_Os12g43950							5
homeobox protein knotted-1	LOC_Os02g08544							1
homeobox protein knotted-1-like 6	LOC_Os05g03884							6
homeobox protein rough sheath 1	LOC_Os03g47022							7
homeobox-like resistance (HLRG) gene, complete cds.							EU385606,	2
homeodomain protein	LOC_Os03g47740	Os03g0680800						1
homeodomain protein JUBEL1 (JuBel1) gene, complete cds.							AF334758,	2
homeodomain protein JUBEL2 (JuBel2) gene, complete cds.							AF334759,	2
homeodomain-leucine zipper I-class homeobox protein (Hox1) gene, complete cds.							EU331612,	1
homogentisate 1,2-dioxygenase	LOC_Os06g01360							6
horcolin gene, complete cds.							AY770690,	1
hordoindoline-b1 (hinb-1) and hordoindoline-b2 (hinb-2) genes, complete cds.							AY643979,	3
Hotr1 gene.							AJ001317,	1
Hox-1 gene, complete cds.							FJ477091,	67
HSF-type DNA-binding domain containing protein	LOC_Os02g32590							1
hsp20/alpha crystallin family protein	LOC_Os01g04370,LOC_Os10g07200	Os10g0159600						7
HTH DNA-binding protein	LOC_Os03g53600							1
Hv1LRR2 (HV1LRR2) gene, complete cds.							AF108010,	34
HvNCED1 mRNA for putative 9-cis-epoxycarotenoid dioxygenase, complete cds.							AB239297,	1
hydrolase	LOC_Os04g44110							2
hydrolase, acting on carbon-nitrogen	LOC_Os02g51160,LOC_Os03g55920,LOC_Os11g09170							6
hydrolase, alpha/beta fold family domain containing protein	LOC_Os01g15130,LOC_Os01g44960,LOC_Os01g65070,LOC_Os02g37090,LOC_Os03g61360,LOC_Os05g51240,LOC_Os06g24730,LOC_Os10g08840	Os01g0871100 ,Os05g0590300						14
hydrolase, alpha/beta fold family protein	LOC_Os02g32970							1
hydrolase, NUDIX family, domain containing protein	LOC_Os05g02640							1
hydroquinone glucosyltransferase	LOC_Os01g43270							1
hydroxyacid oxidase 1	LOC_Os07g42440							1
hydroxymethylbutenyl 4-diphosphate synthase	LOC_Os02g39160							5
hydroxymethylglutaryl-CoA lyase	LOC_Os01g16350							3
hydroxyproline-rich glycoprotein family protein	LOC_Os09g28110							1
hypersensitive-induced reaction protein 1 (hir1) and KED-like protein genes, complete cds.							AY137518,	1
hypersensitive-induced reaction protein 3 (hir3) gene, complete cds.							AY137517,	2
hypersensitive-induced reaction protein 4 (hir4) gene, complete cds.							AY137515,	2
hypersensitive-induced response protein	LOC_Os06g04460							6
hypothetical transcription factor Hap5a-like protein			gnl|UG|Ta#S50387777					1
HYS1	LOC_Os02g53070							1
ICE-like protease p20 domain containing protein	LOC_Os01g58580							1
Ids-2			gnl|UG|Hv#S12563765				BLYIDS2NK,	4
IDS3, complete cds.							AB024007,	3
IF	LOC_Os05g04530							3
immediate-early protein RSP40	LOC_Os04g54430							1
importin alpha-2 subunit gene, exons 5 through 7 and partial cds.							FJ394352,	2
importin subunit alpha	LOC_Os05g06350							1
importin subunit beta	LOC_Os05g28510							14
importin-7	LOC_Os02g27470							1
importin-beta N-terminal domain containing protein	LOC_Os10g33770							1
inactive receptor kinase At1g27190 precursor	LOC_Os01g66820							22
inactive receptor kinase At2g26730 precursor	LOC_Os01g12390,LOC_Os02g43870							2
indole-3-acetate beta-glucosyltransferase	LOC_Os07g30369							1
inducer of CBF expression 1	LOC_Os11g32100							1
inhibitor I family protein	LOC_Os08g34249,LOC_Os12g36210,LOC_Os12g36240							12
initiation factor 2 subunit family domain containing protein	LOC_Os03g44310,LOC_Os11g11050							2
initiator-binding protein	LOC_Os03g16700							1
inner membrane protein alx	LOC_Os05g03000	Os05g0121200						6
inorganic H+ pyrophosphatase	LOC_Os06g08080							2
inorganic phosphate transporter	LOC_Os04g10800,LOC_Os10g30790							3
inosine-uridine preferring nucleoside hydrolase family protein	LOC_Os08g44370							1
Inositol 1, 3, 4-trisphosphate 5/6-kinase	LOC_Os09g34300							1
integral membrane protein	LOC_Os04g45520,LOC_Os09g23300							2
integral membrane protein DUF6 containing protein	LOC_Os01g19240,LOC_Os05g01580,LOC_Os10g14920							22
integral membrane transporter family protein	LOC_Os05g32320							1
invertase/pectin methylesterase inhibitor family protein	LOC_Os05g20570	Os05g0283200						3
IQ calmodulin-binding motif domain containing protein	LOC_Os01g51230,LOC_Os05g03190							7
IQ calmodulin-binding motif family protein	LOC_Os04g56740,LOC_Os05g09520							2
iron-deficiency specific 4 protein and putative ethylene-responsive transcription factor, complete cds.							AP009567,	208
Itr1 gene.							X65875,	3
jacalin-like lectin domain containing protein	LOC_Os01g24710,LOC_Os06g07250,LOC_Os11g39420	Os01g0348900						4
jmjC domain containing protein	LOC_Os02g58210,LOC_Os10g42690							2
josephin family protein			gnl|UG|Ta#S16257224					1
katanin p80 WD40 repeat-containing subunit B1 homolog 1	LOC_Os01g57210							1
kelch motif family protein	LOC_Os01g19480							1
kelch repeat protein	LOC_Os12g35350							2
kelch repeat-containing protein	LOC_Os05g07220							9
KH domain containing protein	LOC_Os02g57640,LOC_Os06g23460,LOC_Os10g27470	Os02g0822300						4
KH domain-containing protein	LOC_Os08g01930,LOC_Os08g10030,LOC_Os09g32300							3
kinase	LOC_Os04g53994,LOC_Os04g53998		gnl|UG|Ta#S37877862					3
kinase R-like protein gene, partial cds.							AF445781,AF445783	2
kinase, pfkB family	LOC_Os05g09370,LOC_Os08g45180							3
kinase-START domain protein (WKS1) gene, complete cds, alternatively spliced.							EU835199,	3
kinesin motor domain containing protein	LOC_Os01g15540,LOC_Os01g33040,LOC_Os02g01180,LOC_Os02g13580,LOC_Os02g43050,LOC_Os03g56260,LOC_Os04g30720,LOC_Os05g02670,LOC_Os06g04560,LOC_Os06g36080,LOC_Os09g35890,LOC_Os10g36880,LOC_Os11g42800	Os04g0375900						27
Kinesin motor domain domain containing protein	LOC_Os03g39020							2
KIP1	LOC_Os01g07370,LOC_Os01g74510,LOC_Os03g06510,LOC_Os05g02790,LOC_Os05g07680	Os03g0161100,Os05g0168800						17
knotted 8 (kn8) gene, partial cds.							AF544049,	1
Knox3 gene.							X83518,	9
L1P family of ribosomal proteins domain containing protein, expressed	LOC_Os02g21660							1
la domain containing protein	LOC_Os07g01260							1
laccase precursor protein	LOC_Os01g63190,LOC_Os02g51440							2
laccase-22 precursor	LOC_Os11g48060							1
lachrymatory factor synthase	LOC_Os05g11250							2
lactate/malate dehydrogenase	LOC_Os02g01510,LOC_Os05g49880							2
L-allo-threonine aldolase	LOC_Os04g43650							1
L-ascorbate oxidase precursor	LOC_Os09g20090							1
L-asparaginase precursor protein	LOC_Os04g46370							1
leaf rust resistance kinase Lr10 (LRK10) gene, complete cds.							TAU51330,	2
leaf senescence related protein	LOC_Os01g68630							1
leafbladeless1	LOC_Os12g09580							1
lectin protein kinase family protein	LOC_Os04g23700,LOC_Os06g35850							3
lectin-like receptor kinase	LOC_Os07g03820,LOC_Os07g03880,LOC_Os07g18230,LOC_Os07g38800							8
lectin-like receptor kinase 7	LOC_Os07g03890							1
legume lectins beta domain containing protein	LOC_Os07g15940	Os07g0262800						1
Leucine Rich Repeat family protein	LOC_Os03g28270,LOC_Os04g32940,LOC_Os04g35210,LOC_Os11g39550							8
Leucine rich repeat N-terminal domain containing protein	LOC_Os10g02970	Os10g0119200						1
leucine rich repeat protein	LOC_Os01g41930	Os01g0603800						1
leucine zipper protein-like	LOC_Os05g30680	Os05g0369700						1
leucine-rich repeat receptor protein kinase EXS precursor	LOC_Os05g07820							5
leucine-rich repeat receptor-like protein kinase 1	LOC_Os10g02990							13
leucoanthocyanidin dioxygenase	LOC_Os01g27490,LOC_Os03g18030							2
lgl gene for liguleless-like protein, exons 1-3.							AM117950,	1
licheninase (glu-1 gene).							AM181305,	1
ligA	LOC_Os11g03260							1
light activatable promoter for FBPase gene.							A20725,	1
LIM domain-containing protein	LOC_Os03g16090							1
limit dextrinase gene, complete cds.							AF122050,	2
lipase	LOC_Os02g52830,LOC_Os05g06140	Os05g0153300						15
lipase precursor	LOC_Os11g43510							1
lipid binding protein	LOC_Os07g22640							1
lipid transfer protein (LPT1) gene, complete cds.							AY566607,	4
lipoxygenase	LOC_Os03g49380							2
lissencephaly type-1-like homology motif	LOC_Os08g06480	Os08g0162100						4
LMBR1 integral membrane protein	LOC_Os06g03760,LOC_Os06g11520							2
LMW glutenin pGL13.1 gene, complete cds.							AY542897,	1
LMW glutenin subunit group 5 type III gene, promoter region.							AY436766,	4
LMW-m glutenin subunit 1238L16-M (Glu-D3) gene, complete cds.							EU189098,	7
Low molecular weight glutenin			gnl|UG|Ta#S22521935					1
Lr34 locus, partial sequence.							FJ436984,FJ436985,FJ436983	704
LRK33 (Lrk33) and TAK33 (Tak33) genes, complete cds.							AF325197,	14
LRR14 (Lrr14), TAK14 (TAK14), and LRK14 (Lrk14) genes, complete cds; and unknown gene.							AF325198,	100
LSM domain containing protein	LOC_Os06g46390,LOC_Os11g43620							3
ltp9.6a gene for type 1 non specific lipid transfer protein precursor, exons 1-2.							AJ852544,	5
LTPL101 - Protease inhibitor/seed storage/LTP family protein precursor	LOC_Os01g62980							1
LTPL114 - Protease inhibitor/seed storage/LTP family protein precursor	LOC_Os03g01300							1
LTPL116 - Protease inhibitor/seed storage/LTP family protein precursor	LOC_Os03g01320							1
LTPL123 - Protease inhibitor/seed storage/LTP family protein precursor	LOC_Os04g52250	Os04g0612300						1
LTPL129 - Protease inhibitor/seed storage/LTP family protein precursor	LOC_Os06g43600							1
LTPL17 - Protease inhibitor/seed storage/LTP family protein precursor	LOC_Os05g40010							2
LTPL2 - Protease inhibitor/seed storage/LTP family protein precursor	LOC_Os07g46210							1
LTPL36 - Protease inhibitor/seed storage/LTP family protein precursor	LOC_Os03g25350							33
LTPL82 - Protease inhibitor/seed storage/LTP family protein precursor	LOC_Os03g07100							1
LTPL85 - Protease inhibitor/seed storage/LTP family protein precursor	LOC_Os06g47200							1
LTPL94 - Protease inhibitor/seed storage/LTP family protein precursor	LOC_Os03g46110							1
LTPL98 - Protease inhibitor/seed storage/LTP family protein precursor	LOC_Os11g34660							1
lung seven transmembrane domain containing protein	LOC_Os03g21690	Os03g0334800						1
Lung seven transmembrane receptor domain containing protein	LOC_Os05g38720							1
lycopene epsilon cyclase 3B (e-LCY3B) gene, complete cds.							EU649786,	1
lycopene epsilon cyclase 3D (e-LCY3D) gene, complete cds.							EU649787,	7
lysine ketoglutarate reductase trans-splicing related 1	LOC_Os05g01760,LOC_Os06g51190,LOC_Os06g51520							5
lysosomal alpha-mannosidase precursor	LOC_Os10g05069,LOC_Os11g32260							4
MA3 domain containing protein	LOC_Os03g12180,LOC_Os05g05450							10
macrophage erythroblast attacher	LOC_Os05g06760							3
Mad3/BUB1 homology region 1 domain containing protein	LOC_Os11g03460							1
MADS-box transcription factor BM5A (VRN-H1) gene, promoter region and partial cds.							DQ492703,	1
MADS-box transcriptional factor (AGLG1) gene, complete cds.							AY244507,	1
maf	LOC_Os03g12810							1
mago nashi	LOC_Os12g18880							1
major facilitator superfamily antiporter	LOC_Os11g04020							1
male sterility protein	LOC_Os03g07140,LOC_Os04g28520,LOC_Os08g20200							3
Mal-like protein			gnl|UG|Ta#S13109602					34
mannose-1-phosphate guanyltransferase	LOC_Os08g13930							1
mannose-6-phosphate isomerase	LOC_Os11g38810							1
MAR-binding filament-like protein 1	LOC_Os01g08510,LOC_Os05g08790	Os01g0180300						9
MATE efflux family protein	LOC_Os03g37411,LOC_Os03g37490,LOC_Os04g30490,LOC_Os08g43654,LOC_Os08g44870,LOC_Os10g20470							12
MATE efflux protein	LOC_Os12g01580							1
MATH domain containing protein	LOC_Os05g43280							1
matrix attachment region binding protein	LOC_Os12g20410	Os12g0299700						1
maturase	LOC_Os12g33956							2
maturase K	LOC_Os04g16734							2
MBTB13 - Bric-a-Brac, Tramtrack, Broad Complex BTB domain with Meprin and TRAF Homology MATH domain	LOC_Os07g07270							1
MBTB21 - Bric-a-Brac, Tramtrack, Broad Complex BTB domain with Meprin and TRAF Homology MATH domain	LOC_Os08g13030							1
MBTB32 - Bric-a-Brac, Tramtrack, Broad Complex BTB domain with Meprin and TRAF Homology MATH domain	LOC_Os08g41190							1
MBTB44 - Bric-a-Brac, Tramtrack, Broad Complex BTB domain with Meprin and TRAF Homology MATH domain	LOC_Os10g29100	Os10g0426500						2
MBTB45 - Bric-a-Brac, Tramtrack, Broad Complex BTB domain with Meprin and TRAF Homology MATH domain	LOC_Os10g29110							1
MBTB51 - Bric-a-Brac, Tramtrack, Broad Complex BTB domain with Meprin and TRAF Homology MATH domain	LOC_Os10g29310							1
MCM4 - Putative minichromosome maintenance MCM complex subunit 4	LOC_Os01g36390							1
MCM6 - Putative minichromosome maintenance MCM complex subunit 6	LOC_Os05g14590							8
MCM7 - Putative minichromosome maintenance MCM complex subunit 7	LOC_Os12g37400							1
MDR-like ABC transporter	LOC_Os01g18670,LOC_Os01g50080,LOC_Os05g47500							5
mediator of RNA polymerase II transcription subunit 7	LOC_Os04g56640							1
MEE34	LOC_Os04g56646							1
membrane associated DUF588 domain containing protein	LOC_Os01g62850,LOC_Os03g10870,LOC_Os07g49200	Os07g0692200						4
membrane attack complex component/perforin/complement C9	LOC_Os02g27480							1
membrane protein	LOC_Os01g57710,LOC_Os03g51650,LOC_Os08g29760,LOC_Os08g30020							14
membrane protein LEM1 (Lem1) gene, complete cds.							AF330255,	1
membrane-associated salt-inducible protein like	LOC_Os02g42210							1
metal cation transporter	LOC_Os05g07210,LOC_Os05g10940,LOC_Os05g25194,LOC_Os08g01030							6
metal transporter Nramp6	LOC_Os07g15370							1
metallo-beta-lactamase	LOC_Os03g63590							1
metalloendoproteinase 1 precursor	LOC_Os10g40830	Os10g0557900						1
methionine S-methyltransferase	LOC_Os05g01470							9
methyl-binding domain protein MBD	LOC_Os09g32090	Os09g0494300						1
methylthioribose kinase	LOC_Os04g57400,LOC_Os04g57410	Os04g0669900						2
methyltransferase	LOC_Os01g62800,LOC_Os01g66110,LOC_Os03g26200,LOC_Os04g59590,LOC_Os05g31480,LOC_Os11g08314							6
methyltransferase domain containing protein	LOC_Os07g08200,LOC_Os12g42090	Os07g0179300						2
microfibrillar-associated protein 1	LOC_Os02g17870							1
microtubule associated protein	LOC_Os01g49200,LOC_Os03g13460,LOC_Os05g33890							3
microtubule-associated protein	LOC_Os06g17440							1
mitosis protein dim1	LOC_Os07g10256							1
mitotic checkpoint protein	LOC_Os08g07960							1
MLO domain containing protein	LOC_Os02g35490,LOC_Os05g34550	Os02g0562600						23
molybdenum cofactor biosynthesis protein 1	LOC_Os12g32230							1
molybdenum cofactor sulfurase	LOC_Os06g45860							1
monodehydroascorbate reductase	LOC_Os08g05570							1
mps one binder kinase activator-like 1A	LOC_Os03g29570,LOC_Os10g25674							3
mRNA cap guanine-N7 methyltransferase 1	LOC_Os08g08200							4
mRNA-decapping enzyme	LOC_Os03g62080							1
MSH-like DNA mismatch repair protein	LOC_Os05g19270							19
MTA/SAH nucleosidase	LOC_Os06g02220							7
MT-A70 domain containing protein	LOC_Os02g45110							2
mTERF domain containing protein	LOC_Os05g33500,LOC_Os08g40630	Os08g0518200						10
mTERF family protein	LOC_Os06g12100	Os06g0225100						2
MTN26L5 - MtN26 family protein precursor	LOC_Os11g37210							1
mttA/Hcf106 family protein	LOC_Os03g43430							3
multidrug resistance protein	LOC_Os02g09720							1
multiple myeloma tumor-associated protein 2	LOC_Os08g44440							3
MYB family transcription factor	LOC_Os01g12860,LOC_Os01g16810,LOC_Os01g18240,LOC_Os01g47370,LOC_Os01g62410,LOC_Os02g41510,LOC_Os02g47190,LOC_Os04g43680,LOC_Os04g50770,LOC_Os05g03550,LOC_Os05g04210,LOC_Os05g04820,LOC_Os06g45410,LOC_Os06g51260,LOC_Os07g31470,LOC_Os08g33940,LOC_Os10g30719,LOC_Os10g41260,LOC_Os12g13570,LOC_Os12g37690	Os02g0700300,Os10g0444100						45
MYB transcription factor	LOC_Os06g45840	Os06g0669700						1
myo-inositol monophosphatase 1 gene, exons 1 through 3.							DQ145527S1,	11
myo-inositol monophosphatase 1 gene, exons 4 through 10 and complete cds.							DQ145527S2,	1
myosin	LOC_Os03g48140,LOC_Os03g64290,LOC_Os06g29350							4
myosin heavy chain-related	LOC_Os09g04810							1
N-acetylglucosaminyltransferase	LOC_Os03g16890,LOC_Os05g06050							2
NAD dependent epimerase/dehydratase family protein	LOC_Os03g23980,LOC_Os03g29150,LOC_Os05g01970,LOC_Os11g37890	Os03g0355900						29
NADH dehydrogenase subunit 3			gnl|UG|Ta#S17988659					1
NADH dehydrogenase subunit 5			gnl|UG|Ta#S26026350					1
NADH dehydrogenase subunit 9			gnl|UG|Ta#S13119797					1
NADH-ubiquinone oxidoreductase 49 kDa subunit	LOC_Os12g33958							6
NADH-ubiquinone oxidoreductase chain 3	LOC_Os12g33922							3
NADH-ubiquinone oxidoreductase chain 4	LOC_Os12g34094							1
NADPH-dependent oxidoreductase	LOC_Os04g16742,LOC_Os07g25004,LOC_Os10g21398							4
NAP domain containing protein	LOC_Os06g05660							3
NB-ARC domain containing protein	LOC_Os01g25630,LOC_Os01g58510,LOC_Os04g53120,LOC_Os08g07950,LOC_Os11g11990,LOC_Os12g10710							12
neutral/alkaline invertase	LOC_Os02g32730							1
NHL repeat-containing protein	LOC_Os02g49770	Os02g0730400						5
nicotianamine synthase	LOC_Os03g19420							1
nicotinate-nucleotide pyrophosphorylase	LOC_Os09g38060							1
nifU	LOC_Os05g06330,LOC_Os06g47940							10
NIN	LOC_Os03g03900,LOC_Os11g16290	Os03g0131100						2
nitrate reductase.							X57845,	1
nitrilase	LOC_Os02g42330							2
nitrogen regulatory protein P-II	LOC_Os05g04220							1
NLI interacting factor-like phosphatase	LOC_Os07g01850,LOC_Os11g31890	Os11g0521900						2
nnrU	LOC_Os12g21710							2
no apical meristem protein	LOC_Os01g09550,LOC_Os04g38720,LOC_Os06g46270,LOC_Os07g48450,LOC_Os08g10080							18
nodulation protein-related	LOC_Os03g24910							4
nodulin	LOC_Os04g34490,LOC_Os10g12400,LOC_Os12g44060,LOC_Os12g44180							4
nodulin MtN3 family protein	LOC_Os01g42110,LOC_Os02g30910,LOC_Os03g22200,LOC_Os05g12320,LOC_Os05g51090,LOC_Os11g31190,LOC_Os12g29220							47
non-symbiotic hemoglobin 2	LOC_Os03g13140							1
notchless protein	LOC_Os11g38170							1
N-rich protein	LOC_Os01g36950,LOC_Os06g12260,LOC_Os11g32270	Os06g0227200 ,Os11g0525700						5
nsic protein 1 (TIP1), tonoplast intrinsic protein 2 (TIP2), and Rar1 (Rar1) genes, complete cds.							AF254799,	14
N-terminal asparagine amidohydrolase	LOC_Os06g41390							1
nuclear factor related to kappa-B-binding protein, related	LOC_Os05g02680							5
nuclear pore protein 84/107 containing protein	LOC_Os11g42420							5
nuclear pore protein-like	LOC_Os09g39210							1
nuclear prelamin A recognition factor	LOC_Os03g53750							1
nuclear ribonuclease Z	LOC_Os09g30466							2
nuclear transport factor	LOC_Os08g42000							2
nuclear-pore anchor	LOC_Os02g50790,LOC_Os02g50799							2
nucleic acid binding protein	LOC_Os01g13090,LOC_Os02g45480,LOC_Os03g06980							3
nucleobase-ascorbate transporter	LOC_Os01g55500,LOC_Os03g48810,LOC_Os07g30810							4
nucleolar complex protein 2	LOC_Os10g35280							1
nucleolar GTP-binding protein 1	LOC_Os07g01920							1
nucleoporin autopeptidase domain containing protein	LOC_Os01g28690							1
nucleoporin interacting component	LOC_Os03g22690							1
nucleoporin p58/p45	LOC_Os09g28019							1
nucleoside diphosphate kinase	LOC_Os02g35700							1
nucleoside-diphosphate-sugar epimerase	LOC_Os04g33770							1
nucleotide binding protein	LOC_Os02g54490							1
nucleotide pyrophosphatase/phosphodiesterase	LOC_Os03g11530							1
O-acyltransferase	LOC_Os05g05200,LOC_Os05g10810							4
OB-fold nucleic acid binding domain containing protein	LOC_Os03g25130							1
oligopeptidase	LOC_Os06g47210							1
oligopeptide transporter	LOC_Os06g03540,LOC_Os06g03560,LOC_Os06g03700							6
oligosaccharyl transferase	LOC_Os05g44360							1
O-methyltransferase	LOC_Os02g57760,LOC_Os05g43930,LOC_Os10g02840,LOC_Os11g20090	Os10g0118000					EU831287,	7
OR	LOC_Os02g43500							1
ORC3 - Putative origin recognition complex subunit 3	LOC_Os10g26280							2
ORG4	LOC_Os04g36850							1
organic cation transporter-related	LOC_Os07g37530							1
ORM1	LOC_Os04g47970							1
oryzain beta chain precursor	LOC_Os04g57440							1
Os3bglu7 - beta-glucosidase, exo-beta-glucanse	LOC_Os03g49600							1
Os4bglu12 - beta-glucosidase, exo-beta-glucanase	LOC_Os04g39880							1
OsAPx3 - Peroxisomal Ascorbate Peroxidase encoding gene 5,8	LOC_Os04g14680							3
OsCam1-3 - Calmodulin	LOC_Os01g16240							6
OsClp10 - Putative Clp protease homologue	LOC_Os06g39712							1
OsClp2 - Putative Clp protease homologue	LOC_Os01g32350							1
OsCML8 - Calmodulin-related calcium sensor protein	LOC_Os10g25010							1
OsCttP1 - Putative C-terminal processing peptidase homologue	LOC_Os01g47450							1
OsDegp6 - Putative Deg protease homologue	LOC_Os05g05480							5
OsFBA3 - F-box and FBA domain containing protein	LOC_Os09g27570							1
OsFBD13 - F-box and FBD domain containing protein	LOC_Os07g02760							1
OsFBD9 - F-box and FBD domain containing protein	LOC_Os04g13160	Os04g0208500						1
OsFBDUF17 - F-box and DUF domain containing protein	LOC_Os03g51090	Os03g0720400						2
OsFBK1 - F-box domain and kelch repeat containing protein	LOC_Os01g47050							1
OsFBK11 - F-box domain and kelch repeat containing protein	LOC_Os03g07160							1
OsFBL16 - F-box domain and LRR containing protein	LOC_Os04g32460							1
OsFBL20 - F-box domain and LRR containing protein	LOC_Os04g53510	Os04g0626600						1
OsFBL21 - F-box domain and LRR containing protein	LOC_Os05g05800							3
OsFBL25 - F-box domain and LRR containing protein	LOC_Os05g45870							4
OsFBL28 - F-box domain and LRR containing protein	LOC_Os06g07000							2
OsFBL30 - F-box domain and LRR containing protein	LOC_Os06g40360							3
OsFBL32 - F-box domain and LRR containing protein	LOC_Os07g02770	Os07g0118900						2
OsFBL36 - F-box domain and LRR containing protein	LOC_Os07g17460	Os07g0276000						1
OsFBL37 - F-box domain and LRR containing protein	LOC_Os07g18600							2
OsFBL41 - F-box domain and LRR containing protein	LOC_Os08g09450							1
OsFBL45 - F-box domain and LRR containing protein	LOC_Os08g16840							2
OsFBL52 - F-box domain and LRR containing protein	LOC_Os10g25680							14
OsFBL56 - F-box domain and LRR containing protein	LOC_Os11g33180							1
OsFBL59 - F-box domain and LRR containing protein	LOC_Os12g33210							1
OsFBL9 - F-box domain and LRR containing protein	LOC_Os02g33400	Os02g0537200						1
OsFBLD5 - F-box, LRR and FBD domain containing protein	LOC_Os07g18510	Os07g0285200						1
OsFBLD6 - F-box, LRR and FBD domain containing protein	LOC_Os07g18560	Os07g0285700						4
OsFBO1 - F-box and other domain containing protein	LOC_Os01g05970							2
OsFBO13 - F-box and other domain containing protein	LOC_Os03g12940							1
OsFBO18 - F-box and other domain containing protein	LOC_Os06g02400	Os06g0114300						1
OsFBO6 - F-box and other domain containing protein	LOC_Os11g36790							3
OsFBO7 - F-box and other domain containing protein	LOC_Os01g72310							2
OsFBT9 - F-box and tubby domain containing protein	LOC_Os05g43850	Os05g0514300						1
OsFBX10 - F-box domain containing protein	LOC_Os01g33490	Os01g0519100						1
OsFBX113 - F-box domain containing protein	LOC_Os03g64360	Os03g0861800						2
OsFBX119 - F-box domain containing protein	LOC_Os04g11660	Os04g0193300						1
OsFBX126 - F-box domain containing protein	LOC_Os04g18790							1
OsFBX133 - F-box domain containing protein	LOC_Os04g35190							6
OsFBX158 - F-box domain containing protein	LOC_Os05g04770	Os05g0139300						2
OsFBX159 - F-box domain containing protein	LOC_Os05g05500	Os05g0147700						7
OsFBX16 - F-box domain containing protein	LOC_Os01g40160							3
OsFBX164 - F-box domain containing protein	LOC_Os05g08460	Os05g0177400						8
OsFBX175 - F-box domain containing protein	LOC_Os05g46390							3
OsFBX182 - F-box domain containing protein	LOC_Os06g02110	Os06g0111200						1
OsFBX183 - F-box domain containing protein	LOC_Os06g02340	Os06g0113600						1
OsFBX186 - F-box domain containing protein	LOC_Os06g05590							1
OsFBX198 - F-box domain containing protein	LOC_Os06g36220	Os06g0556300						1
OsFBX209 - F-box domain containing protein	LOC_Os07g02890	Os07g0120200						2
OsFBX235 - F-box domain containing protein	LOC_Os07g26000							1
OsFBX240 - F-box domain containing protein	LOC_Os07g35130	Os07g0535700						6
OsFBX251 - F-box domain containing protein	LOC_Os07g36840	Os07g0554200						1
OsFBX26 - F-box domain containing protein	LOC_Os01g56390							2
OsFBX266 - F-box domain containing protein	LOC_Os08g09420							1
OsFBX276 - F-box domain containing protein	LOC_Os08g09910							1
OsFBX285 - F-box domain containing protein	LOC_Os08g20492							1
OsFBX30 - F-box domain containing protein	LOC_Os01g60920	Os01g0824700						1
OsFBX319 - F-box domain containing protein	LOC_Os09g17152							1
OsFBX350 - F-box domain containing protein	LOC_Os10g03760	Os10g0126800						1
OsFBX352 - F-box domain containing protein	LOC_Os10g03850	Os10g0127900						3
OsFBX404 - F-box domain containing protein	LOC_Os11g09590							2
OsFBX413 - F-box domain containing protein	LOC_Os11g10200							1
OsFBX45 - F-box domain containing protein	LOC_Os02g18640							1
OsFBX46 - F-box domain containing protein	LOC_Os02g19200	Os02g0294100						3
OsFBX48 - F-box domain containing protein	LOC_Os02g21240							1
OsFBX71 - F-box domain containing protein	LOC_Os02g57860							3
OsFBX74 - F-box domain containing protein	LOC_Os02g57940	Os02g0825700						1
OsGrx_C7 - glutaredoxin subgroup III	LOC_Os01g27140							1
OsIAA15 - Auxin-responsive Aux/IAA gene family member	LOC_Os05g08570							1
OsIAA4 - Auxin-responsive Aux/IAA gene family member	LOC_Os01g18360	Os01g0286900						1
O-sialoglycoprotein endopeptidase	LOC_Os05g10630							6
OsLonP3 - Putative Lon protease homologue	LOC_Os07g48960							1
OsMADS25 - MADS-box family gene with MIKCc type-box	LOC_Os04g23910							1
OsMADS29 - MADS-box family gene with MIKCc type-box	LOC_Os02g07430							1
OsMADS47 - MADS-box family gene with MIKCc type-box	LOC_Os03g08754							1
OsMADS5 - MADS-box family gene with MIKCc type-box	LOC_Os06g06750							1
OsMADS55 - MADS-box family gene with MIKCc type-box	LOC_Os06g11330							1
OsMADS58 - MADS-box family gene with MIKCc type-box	LOC_Os05g11414							1
OsMan01 - Endo-Beta-Mannanase	LOC_Os01g47400							1
OsMan09 - Endo-Beta-Mannanase	LOC_Os12g02520							2
osMFT1 MFT-Like1 homologous to Mother of FT and TFL1 gene; contains Pfam profile PF01161: Phosphatidylethanolamine-binding protein	LOC_Os06g30370							1
OsMPK15 - Putative MAPK based on amino acid sequence homology	LOC_Os11g17080							1
OsPDIL1-5 protein disulfide isomerase PDIL1-5	LOC_Os06g06790							1
OsPDIL2-1 protein disulfide isomerase PDIL2-1	LOC_Os05g06430							2
OsPOP15 - Putative Prolyl Oligopeptidase homologue	LOC_Os06g51410							1
OsPOP8 - Putative Prolyl Oligopeptidase homologue	LOC_Os03g24450							1
OsProtIV1 - Putative Protease IV homologue; Domain 2 is a SPH	LOC_Os02g49570							1
OsRCI2-10 - Hydrophobic protein LTI6A	LOC_Os07g44180							2
OsRCI2-6 - Hydrophobic protein LTI6B	LOC_Os05g04700							2
OsRCI2-7 - Putative low temperature and salt responsive protein	LOC_Os05g03130							1
OsRhmbd12 - Putative Rhomboid homologue	LOC_Os05g13370							1
OsRhmbd15 - Putative Rhomboid homologue	LOC_Os09g28100							1
OsRR3 type-A response regulator	LOC_Os02g58350							1
OsSAUR39 - Auxin-responsive SAUR gene family member	LOC_Os09g37330	Os09g0545300						1
OsSAUR4 - Auxin-responsive SAUR gene family member	LOC_Os02g05050							1
OsSCP12 - Putative Serine Carboxypeptidase homologue	LOC_Os03g26920							1
OsSCP18 - Putative Serine Carboxypeptidase homologue	LOC_Os03g27590	Os03g0393700						1
OsSCP23 - Putative Serine Carboxypeptidase homologue	LOC_Os04g25560							1
OsSCP28 - Putative Serine Carboxypeptidase homologue	LOC_Os05g18604							4
OsSCP41 - Putative Serine Carboxypeptidase homologue	LOC_Os08g44640							5
OsSCP56 - Putative Serine Carboxypeptidase homologue	LOC_Os11g24510							1
OsSCP9 - Putative Serine Carboxypeptidase homologue	LOC_Os02g46260							3
OsSPL15 - SBP-box gene family member	LOC_Os08g40260							1
OsSPL17 - SBP-box gene family member	LOC_Os09g31438							1
OsSPL3 - SBP-box gene family member	LOC_Os02g04680							1
OsSPL6 - SBP-box gene family member	LOC_Os03g61760							1
OsSPL8 - SBP-box gene family member	LOC_Os04g56170							1
OsSub17 - Putative Subtilisin homologue	LOC_Os02g17090							2
OsSub29 - Putative Subtilisin homologue	LOC_Os03g31630							1
OsSub31 - Putative Subtilisin homologue	LOC_Os03g55350	Os03g0761500						14
OsSub39 - Putative Subtilisin homologue	LOC_Os04g03850							1
OsSub49 - Putative Subtilisin homologue	LOC_Os06g06810							1
OsSub7 - Putative Subtilisin homologue	LOC_Os01g58270							1
OsSubt1 - Putative Subtilisin homologue	LOC_Os01g17160							1
OsWAK1 - OsWAK receptor-like cytoplasmic kinase OsWAK-RLCK	LOC_Os01g04409							1
OsWAK104 - OsWAK receptor-like protein kinase	LOC_Os10g06090							1
OsWAK108 - OsWAK receptor-like protein kinase	LOC_Os10g09620							17
OsWAK110 - OsWAK receptor-like protein kinase	LOC_Os10g09700							1
OsWAK113 - OsWAK receptor-like protein OsWAK-RLP	LOC_Os10g17890							3
OsWAK120 - OsWAK receptor-like protein kinase	LOC_Os11g35860							1
OsWAK123 - OsWAK receptor-like protein kinase	LOC_Os11g47140							1
OsWAK14 - OsWAK receptor-like protein kinase	LOC_Os02g42150							1
OsWAK24 - OsWAK receptor-like protein kinase	LOC_Os02g56630							1
OsWAK32 - OsWAK receptor-like protein kinase	LOC_Os04g24220							1
OsWAK5 - OsWAK receptor-like protein kinase	LOC_Os01g26174							2
OsWAK51 - OsWAK receptor-like protein kinase	LOC_Os04g43730							12
OsWAK56 - OsWAK receptor-like protein kinase	LOC_Os05g04460							1
OsWAK6 - OsWAK receptor-like protein kinase	LOC_Os01g26210							2
OsWAK74 - OsWAK receptor-like protein kinase	LOC_Os08g39210							4
OsWAK76 - OsWAK receptor-like cytoplasmic kinase OsWAK-RLCK	LOC_Os08g39240							1
OsWAK8 - OsWAK receptor-like protein kinase	LOC_Os01g26280							2
OsWAK82 - OsWAK receptor-like cytoplasmic kinase OsWAK-RLCK	LOC_Os09g29540	Os09g0471500						1
OsWAK90 - OsWAK receptor-like protein kinase	LOC_Os09g38840							1
OsWAK92 - OsWAK receptor-like protein kinase	LOC_Os09g38910							1
OsWAK99 - OsWAK receptor-like protein kinase	LOC_Os10g02720							7
OsWLIM1 - LIM domain protein actin-binding protein and transcription factor	LOC_Os12g32620							1
OsWRKY4 - Superfamily of TFs having WRKY and zinc finger domains	LOC_Os03g55164							1
OsWRKY68 - Superfamily of TFs having WRKY and zinc finger domains	LOC_Os04g51560							1
outer membrane protein, OMP85 family	LOC_Os05g43470							1
oxidoreductase	LOC_Os01g09300,LOC_Os10g27340		gnl|UG|Ta#S12915069					6
oxidoreductase domain protein	LOC_Os09g10820							1
oxidoreductase, 2OG-Fe oxygenase family protein	LOC_Os07g07410	Os07g0169600						1
oxidoreductase, aldo/keto reductase family protein	LOC_Os01g43090,LOC_Os01g62860,LOC_Os01g62870,LOC_Os01g62880,LOC_Os04g26910							11
oxidoreductase, short chain dehydrogenase/reductase family domain containing family	LOC_Os09g39670							1
oxidoreductase, short chain dehydrogenase/reductase family domain containing protein	LOC_Os01g12710							1
oxidoreductase, short chain dehydrogenase/reductase family protein	LOC_Os03g16230,LOC_Os05g04870							4
oxygen evolving enhancer protein 3 domain containing protein	LOC_Os07g01480							6
oxysterol-binding protein	LOC_Os03g16690,LOC_Os12g18770							2
oxysterol-binding protein-related protein 6	LOC_Os08g05870							1
PAL gene.							X99705,	1
palmitoyltransferase TIP1	LOC_Os06g43680,LOC_Os11g34860							2
pantothenate kinase	LOC_Os06g10520							1
Papain-like cysteine proteinase (pap-15 gene)			gnl|UG|Hv#S39525884					1
patatin	LOC_Os11g39990							3
patellin protein	LOC_Os01g65380							1
pathogenesis-related Bet v I family protein	LOC_Os04g39150							1
pattern formation protein EMB30	LOC_Os02g22090							1
paxneb-related protein	LOC_Os06g43280							1
PAZ domain containing protein	LOC_Os03g58600						X51726,	4
PB1 domain containing protein	LOC_Os07g37040							5
pectinacetylesterase domain containing protein	LOC_Os01g66830,LOC_Os05g02120							2
pectinesterase	LOC_Os03g19610,LOC_Os04g35770							3
pentatricopeptide	LOC_Os01g19548,LOC_Os01g42280,LOC_Os02g55310,LOC_Os03g07234,LOC_Os04g38980,LOC_Os04g39410,LOC_Os07g25500,LOC_Os08g12850,LOC_Os08g39130,LOC_Os10g30760,LOC_Os11g17530,LOC_Os11g29360,LOC_Os12g08140,LOC_Os12g36620	Os01g0301700 ,Os01g0607800 ,Os08g0225100						39
pentatricopeptide containing protein	LOC_Os05g04160,LOC_Os08g20610,LOC_Os12g05640	Os08g0300700						6
pentatricopeptide domain containing protein	LOC_Os07g19400							1
pentatricopeptide repeat domain containing protein	LOC_Os02g35750,LOC_Os04g25410							2
pentatricopeptide repeat protein	LOC_Os04g58780							1
peptidase	LOC_Os03g57660,LOC_Os06g10770							2
peptidase, cysteine peptidase active site	LOC_Os02g07250							1
peptidase, M24 family protein	LOC_Os05g28280,LOC_Os06g45360,LOC_Os07g10540,LOC_Os07g32590							7
peptidase, T1 family	LOC_Os05g09490,LOC_Os06g06030,LOC_Os06g43570,LOC_Os11g40140							7
peptide chain release factor protein	LOC_Os05g19630							2
peptide transporter	LOC_Os03g13240	Os03g0235300						1
peptide transporter PTR2	LOC_Os01g04950,LOC_Os01g37590,LOC_Os02g47090,LOC_Os03g51050,LOC_Os04g50950,LOC_Os07g41250,LOC_Os10g02210,LOC_Os10g02260,LOC_Os10g40600							16
peptide transporter PTR3-A	LOC_Os03g04570,LOC_Os05g27010							2
peptidyl-prolyl cis-trans isomerase	LOC_Os02g02890,LOC_Os03g10400,LOC_Os05g01270,LOC_Os09g36670							12
peptidyl-prolyl cis-trans isomerase, FKBP-type	LOC_Os02g07220,LOC_Os06g20320,LOC_Os07g09040							3
peptidyl-prolyl isomerase	LOC_Os02g28980,LOC_Os08g41390,LOC_Os12g05090							31
peptidyl-prolyl isomerase PASTICCINO1	LOC_Os03g25140	Os03g0367000						9
Per1 gene.							X96551,	1
per1-like family protein	LOC_Os05g13330,LOC_Os10g38030							6
pericardin			gnl|UG|Ta#S32553870					1
peripheral-type benzodiazepine receptor	LOC_Os05g05930							1
periplasmic beta-glucosidase precursor	LOC_Os02g03870,LOC_Os03g53860							2
permease domain containing protein	LOC_Os05g26840							7
peroxidase	LOC_Os07g44499							1
peroxidase precursor	LOC_Os01g18930,LOC_Os03g02920,LOC_Os03g13180,LOC_Os03g22020,LOC_Os03g25320,LOC_Os04g39100,LOC_Os04g59160,LOC_Os05g04380,LOC_Os05g04410,LOC_Os05g04470,LOC_Os05g04490,LOC_Os05g04500,LOC_Os05g06970,LOC_Os06g20150,LOC_Os07g01420,LOC_Os07g06286,LOC_Os07g44550,LOC_Os09g32964,LOC_Os10g02040,LOC_Os10g02070,LOC_Os11g02130,LOC_Os11g43980	Os03g0121200 ,Os04g0688200 ,Os05g0135200 ,Os07g0639000						53
peroxiredoxin	LOC_Os01g16152							1
peroxisomal biogenesis factor 19	LOC_Os02g44220							2
peroxisomal membrane protein	LOC_Os01g12800,LOC_Os03g38730							4
peroxisomal membrane protein-related	LOC_Os09g14600							1
peroxisomal multifunctional enzyme type 2	LOC_Os09g37280							1
petF gene for ferredoxin.							X75089,	7
pex14	LOC_Os05g01090							4
PFT1	LOC_Os09g13610							9
PHD finger protein	LOC_Os05g07040							10
PHD-finger domain containing protein	LOC_Os02g09920,LOC_Os11g12650							2
phenylalanine ammonia-lyase	LOC_Os02g41650,LOC_Os02g41670,LOC_Os02g41680,LOC_Os04g43800,LOC_Os05g35290							26
phosphate transporter HvPT5 gene, complete cds.							AY187021,	1
phosphate-induced protein 1 conserved region domain containing protein	LOC_Os07g31430							1
phosphatidate cytidylyltransferase	LOC_Os01g55360,LOC_Os02g03460,LOC_Os04g57500							6
phosphatidylinositol 3- and 4-kinase family protein	LOC_Os06g23290							1
phosphatidylinositol 4-kinase	LOC_Os03g50325							2
phosphatidylinositol kinase	LOC_Os11g10420							1
Phosphatidylinositol kinase and FAT containing domain protein	LOC_Os05g14550							1
phosphatidylinositol transfer	LOC_Os05g46720							1
phosphatidylinositol-4-phosphate 5-kinase	LOC_Os02g57660,LOC_Os07g46490,LOC_Os08g01390	Os02g0822500						13
phosphatidylinositolglycan-related	LOC_Os05g07260							6
phosphoenolpyruvate carboxykinase	LOC_Os03g15050							1
phosphoenolpyruvate carboxylase	LOC_Os01g11054,LOC_Os01g55350							3
phosphoesterase family protein	LOC_Os01g72520							1
phosphofructokinase	LOC_Os10g26570							1
phosphoglycerate kinase protein	LOC_Os06g45710						X73528,	3
phosphoglycerate mutase	LOC_Os03g01180,LOC_Os05g04960,LOC_Os08g37140							6
phospholipase C	LOC_Os05g03610							11
phospholipase D	LOC_Os05g07880,LOC_Os06g40180,LOC_Os06g40190,LOC_Os09g37100,LOC_Os10g38060							11
phospholipase D p1	LOC_Os05g29050							1
phospholipase, patatin family	LOC_Os11g40009							3
phospholipid-transporting ATPase	LOC_Os05g01030,LOC_Os06g29380							5
phospholipid-transporting ATPase 3	LOC_Os10g27220							5
phospho-N-acetylmuramoyl-pentapeptide-transferase	LOC_Os01g11260							2
phosphoribosyl transferase	LOC_Os05g08950							3
phosphoribosylamine--glycine ligase	LOC_Os08g09210							1
photosynthetic reaction center protein	LOC_Os04g16770							1
photosystem I assembly protein ycf4	LOC_Os01g58049							2
photosystem II D2 protein	LOC_Os04g16872							1
photosystem II P680 chlorophyll A apoprotein	LOC_Os06g39708							2
photosystem II reaction center protein K precursor	LOC_Os02g24642							1
phototropic-responsive NPH3 family protein	LOC_Os05g08530							2
phox domain-containing protein	LOC_Os06g43560							1
phyC gene for phytochrome C, exons 1-4.							AJ295224,	3
phytochelatin synthetase gene, promoter region.							EU365433,	3
phytochrome C (PhyC-5D) gene, complete cds.							AY673001S2,	4
phytochrome-interacting factor 4	LOC_Os03g56950							1
phytoene synthase 1 (Psy-B1) gene, Psy-B1d allele, complete cds.							EU650395,	1
phytosulfokine receptor precursor	LOC_Os02g05910,LOC_Os02g05940,LOC_Os02g05960,LOC_Os02g05970,LOC_Os02g41890,LOC_Os04g57660,LOC_Os06g47650							8
phytosulfokines 1 precursor	LOC_Os06g42680							9
pib	LOC_Os02g57310							8
PIII5 - Proteinase inhibitor II family protein precursor	LOC_Os03g52380	Os03g0734200						1
Pina gene, 10 kbp deletion including coding region, allele: Pina-D1s.							AB505054,	1
pinb gene for puroindoline b protein, complete cds.							AB262660,AJ302101	5
PINHEAD	LOC_Os02g45070							1
disease resistance signalling gene							BD250870,	2
Plant PDR ABC transporter associated domain containing protein	LOC_Os08g43120,LOC_Os12g13720							3
plant protein of unknown function domain containing protein	LOC_Os05g04060,LOC_Os05g10900,LOC_Os05g10920,LOC_Os06g08120,LOC_Os08g42570,LOC_Os09g08160,LOC_Os11g17720,LOC_Os11g33394,LOC_Os11g33970	Os11g0278300 ,Os11g0540600						16
plant-specific domain TIGR01615 family protein	LOC_Os01g54340							1
plasminogen activator inhibitor 1 RNA-binding protein	LOC_Os01g52390							1
plastidic ATP/ADP-transporter	LOC_Os01g45910							2
plastocyanin-like domain containing protein	LOC_Os03g15340,LOC_Os06g11490,LOC_Os09g39940	Os09g0572700						4
pleiotropic drug resistance protein	LOC_Os09g16330,LOC_Os11g37700							2
pleiotropic drug resistance protein 3	LOC_Os12g32814							1
PME/invertase inhibitor	LOC_Os08g25070	Os08g0338500						1
PMR5	LOC_Os01g30970,LOC_Os12g05080	Os12g0145400						10
POEI19 - Pollen Ole e I allergen and extensin family protein precursor	LOC_Os12g28770	Os12g0472800						1
POEI46 - Pollen Ole e I allergen and extensin family protein precursor	LOC_Os03g22210							1
pol polyprotein			gnl|UG|Ta#S32718717					11
POLD3 - Putative DNA polymerase delta complex subunit	LOC_Os01g10690							1
pollen signalling protein with adenylyl cyclase activity	LOC_Os02g25900,LOC_Os12g09739	Os12g0199100						3
pollen-specific protein (PSG719) gene, promoter region and complete cds.							FJ497025,	1
pollen-specific protein SF21	LOC_Os02g13150							1
poly synthetase 1	LOC_Os07g23110							6
polygalacturonase	LOC_Os03g03350,LOC_Os06g35320,LOC_Os08g23790							3
polygalacturonase inhibitor 1 precursor	LOC_Os03g32180							1
polygalacturonase inhibitor 2 precursor	LOC_Os05g01430	Os05g0104600						1
polygalacturonase inhibitor precursor	LOC_Os05g01370							2
polypyrimidine tract-binding protein	LOC_Os01g64770,LOC_Os05g36120							10
Pore-forming toxin-like protein Hfr-2			gnl|UG|Ta#S25791159					2
possible lysine decarboxylase domain containing protein	LOC_Os10g33900							1
potasium efflux antiporter protein	LOC_Os12g42300							1
potassium transporter	LOC_Os01g27170,LOC_Os02g49760,LOC_Os07g47350,LOC_Os08g10550,LOC_Os09g27580							7
PPR repeat containing protein	LOC_Os02g21580,LOC_Os03g53490,LOC_Os12g21930							3
PPR repeat domain containing protein	LOC_Os02g39820,LOC_Os03g60910,LOC_Os03g63910,LOC_Os05g05320,LOC_Os05g40320,LOC_Os07g31310,LOC_Os07g42354,LOC_Os08g17080,LOC_Os10g28665,LOC_Os11g24570	Os03g0856100,Os07g0495300						16
P-protein	LOC_Os03g17730							4
prefoldin subunit	LOC_Os02g26440							1
pre-mRNA-processing factor 39	LOC_Os03g11200							1
pre-mRNA-processing-splicing factor 8	LOC_Os05g07050,LOC_Os06g07080							7
pre-mRNA-splicing factor	LOC_Os03g49430							1
pre-mRNA-splicing factor syf2	LOC_Os06g49740							7
prenylated rab acceptor	LOC_Os01g61170							1
prenyltransferase	LOC_Os01g34390,LOC_Os06g43880							33
preprotein translocase secA family protein	LOC_Os11g08980							1
preprotein translocase subunit secY	LOC_Os05g33020							1
pre-rRNA-processing protein TSR2	LOC_Os08g39820							5
profilin domain containing protein	LOC_Os06g05880							1
proline synthetase co-transcribed bacterial homolog protein	LOC_Os05g05740							1
proline-rich family protein	LOC_Os01g07520							1
Promoter for the epidermis-specific transgenic expression in plants.							DJ044065,DJ044066	3
Promoter of thioredoxine TaTrxh2 in wheat.							BD263890,	3
proteasome subunit	LOC_Os01g32800,LOC_Os03g63430,LOC_Os07g30840							3
proteasome/cyclosome repeat containing protein	LOC_Os02g05340							1
protein binding protein	LOC_Os02g03220,LOC_Os05g04950,LOC_Os09g39690							10
protein kinase	LOC_Os01g15470,LOC_Os01g41870,LOC_Os02g02040,LOC_Os02g06930,LOC_Os04g22120,LOC_Os05g03460,LOC_Os05g04520,LOC_Os05g11750,LOC_Os06g06760,LOC_Os06g12590,LOC_Os08g10070,LOC_Os09g16540,LOC_Os11g44430	Os06g0232100						39
protein kinase domain containing protein	LOC_Os01g02320,LOC_Os01g02400,LOC_Os01g02680,LOC_Os01g02750,LOC_Os01g02790,LOC_Os01g12720,LOC_Os01g14926,LOC_Os01g64490,LOC_Os02g38080,LOC_Os02g54510,LOC_Os03g06410,LOC_Os03g07430,LOC_Os04g45730,LOC_Os04g49460,LOC_Os06g05830,LOC_Os06g43270,LOC_Os07g25680,LOC_Os07g43900,LOC_Os08g29040,LOC_Os10g12620,LOC_Os12g40279	Os04g0540900 ,Os06g0151700 ,Os10g0200000						37
protein kinase family protein	LOC_Os01g10430,LOC_Os01g42950,LOC_Os04g59000,LOC_Os05g51190,LOC_Os08g02050,LOC_Os11g45280	Os05g0589700,Os08g0112500	gnl|UG|Ta#S50380409					11
protein kinase HvPKABA1, complete cds, cultivar:Igri.							AB058924,	2
protein kinase1			gnl|UG|Hv#S22985812					1
protein of unknown function domain containing protein	LOC_Os01g07810,LOC_Os04g34940,LOC_Os06g40040							3
protein of unknown function DUF1296 domain containing protein	LOC_Os05g49180							1
protein of unknown function DUF1421 domain containing protein	LOC_Os01g48220,LOC_Os01g55050							2
protein of unknown function DUF1675 domain containing protein	LOC_Os03g11550,LOC_Os07g41160							2
protein phosphatase 2C	LOC_Os02g05630,LOC_Os02g15594,LOC_Os02g27220,LOC_Os02g46490,LOC_Os03g04430,LOC_Os03g18150,LOC_Os04g56450,LOC_Os05g04360,LOC_Os05g29030,LOC_Os06g33549,LOC_Os06g39600,LOC_Os06g50380,LOC_Os09g38550	Os03g0292100						21
protein transport protein	LOC_Os09g28610,LOC_Os11g24560	Os11g0433500						4
protein transport protein Sec24-like	LOC_Os04g04020							1
protein transport protein Sec61 subunit alpha	LOC_Os03g11440							1
protein transport protein-related	LOC_Os05g02820							1
protein transporter	LOC_Os02g23890							1
proteins of unknown function domain containing protein	LOC_Os03g19470,LOC_Os06g12810							2
proteophosphoglycan ppg4	LOC_Os01g49630							5
proton pump interactor	LOC_Os08g30060	Os08g0390000						1
pseudo-response regulator (PRR) gene, complete cds.							DQ885758,DQ885766,DQ885765,EU117146,EU117149,	8
pseudouridylate synthase	LOC_Os05g43374							1
PSF1 - Putative GINS complex subunit	LOC_Os05g37980							1
PSP domain containing protein	LOC_Os02g58090							2
PST19 (Pst19), LRR19 (Lrr19), TAK19-1 (Tak19-1), and LRK19 (Lrk19) genes, complete cds.							AF325196,	36
pullulanase precursor	LOC_Os04g08270							2
pumilio domain-containing protein	LOC_Os09g08730							1
pumilio domain-containing protein PPD1	LOC_Os08g40830							2
pumilio-family RNA binding protein	LOC_Os01g62650,LOC_Os05g01910							12
pumilio-family RNA binding repeat domain containing protein	LOC_Os11g37090							1
puromycin-sensitive aminopeptidase	LOC_Os08g30810							2
putativ eribonuclease P	LOC_Os03g07440							1
putative methionyl-tRNA synthetase gene, exons 10, 11 and partial cds.							FJ374628,	9
PWWP domain containing protein	LOC_Os03g24339,LOC_Os05g03110,LOC_Os05g05660	Os05g0149200						5
PX domain containing protein	LOC_Os05g50660							1
pyrophosphate--fructose 6-phosphate 1-phosphotransferase subunit beta	LOC_Os06g13810							1
pyruvate Pi dikinase regulatory protein	LOC_Os07g34640							1
quinone reductase family protein			gnl|UG|Ta#S17987111					1
R2R3 Myb-like protein			gnl|UG|Ta#S43896571					10
rab5-interacting protein like	LOC_Os05g01994							3
RAB7 (RAB7) gene, exons 1 through 6 and partial cds; and delta-1-pyrroline-5-carboxylate dehydrogenase (P5CDH) gene, complete cds.							DQ154923,	1
rad1	LOC_Os06g04190							3
Rad21 / Rec8 like protein	LOC_Os08g16610							1
RAFTIN1b gene promoter.							AJ581920,	383
RAL6 - Seed allergenic protein RA5/RA14/RA17 precursor	LOC_Os07g11510	Os07g0215500						1
ras-related protein	LOC_Os02g02840,LOC_Os05g01480,LOC_Os05g01490,LOC_Os05g20050,LOC_Os05g49890,LOC_Os06g12790,LOC_Os06g39875							15
RCC2	LOC_Os04g56720							1
RCLEA4 - Root cap and Late embryogenesis related family protein precursor	LOC_Os01g73720							1
RCN1 Centroradialis-like1 homogous to TFL1 gene; contains Pfam profile PF01161: Phosphatidylethanolamine-binding protein	LOC_Os11g05470							1
receptor kinase	LOC_Os01g05870,LOC_Os01g05960							3
receptor protein kinase	LOC_Os01g57510							1
receptor-like kinase	LOC_Os04g54070,LOC_Os10g13970							4
receptor-like kinase (Rlk-R1) gene, partial cds.							AY029703,	5
receptor-like kinase (Tak7) gene, partial sequence.							EU433899,	1
receptor-like kinase (Wrlk-S3-9) gene, partial cds.							AY032614,	2
receptor-like kinase ARK1AS	LOC_Os01g02370,LOC_Os01g02800	Os01g0113900					TAU78762,	7
receptor-like kinase LRK10 gene, partial cds.							AF085164,	2
receptor-like protein kinase	LOC_Os05g44930,LOC_Os11g10280							14
receptor-like protein kinase 2 precursor	LOC_Os02g06600,LOC_Os02g34770,LOC_Os05g07740,LOC_Os08g14990,LOC_Os10g32990,LOC_Os11g10310,LOC_Os11g36140							12
receptor-like protein kinase 5 precursor	LOC_Os01g33110,LOC_Os02g17710,LOC_Os02g34790							4
receptor-like protein kinase precursor	LOC_Os06g38670,LOC_Os07g41140,LOC_Os08g34640,LOC_Os11g47000							5
RecF/RecN/SMC N terminal domain containing protein	LOC_Os02g29464							3
red chlorophyll catabolite reductase	LOC_Os10g25030							1
reductase	LOC_Os09g31490							1
regulator of chromosome condensation	LOC_Os11g34320							4
regulatory protein RecX family protein	LOC_Os04g57230							1
regulatory subunit	LOC_Os04g42470							1
relA-SpoT like protein RSH4	LOC_Os05g06890							3
remorin C-terminal domain containing protein	LOC_Os02g52810							1
remorin family protein	LOC_Os12g41940							2
replication protein-related			gnl|UG|Ta#S12973540					1
required to maintain repression 1	LOC_Os05g32610							1
Rer1 protein	LOC_Os06g49460							6
resistance protein	LOC_Os08g14850,LOC_Os08g42670	Os08g0539400						6
resistance protein (ABC1037) gene, complete cds.							DQ351213,	39
resistance protein RGA1R gene, partial cds.							AY339782,	1
resistance protein T10rga2-1A	LOC_Os12g37290							1
resistance-related receptor-like kinase	LOC_Os01g02690							1
resistance-related receptor-like kinase (RLK-R3) gene, complete cds.							AY327452,	1
respiratory burst oxidase	LOC_Os05g38980,LOC_Os11g33120							2
respiratory burst oxidase-like protein B2 gene, complete cds.							EU566853,	2
respiratory burst oxidase-like protein F1 gene, complete cds.							EU566855,	1
reticulon domain containing protein	LOC_Os01g53520,LOC_Os05g24770,LOC_Os05g45050,LOC_Os08g17870							5
retinoblastoma-binding protein-like	LOC_Os03g10990							2
retinoblastoma-related protein-like	LOC_Os08g42600,LOC_Os11g32900							3
REV1	LOC_Os06g47580							2
REX1 DNA Repair family protein	LOC_Os07g38600							2
RGH1A	LOC_Os06g33360,LOC_Os08g07330,LOC_Os10g03570,LOC_Os11g16500,LOC_Os11g43700	Os06g0524900						9
rho GDP dissociation inhibitor			gnl|UG|Ta#S15824223					3
rhodanese-like domain containing protein	LOC_Os02g01220,LOC_Os02g07044,LOC_Os03g64350,LOC_Os12g24020							7
Rho-GTPase-activating protein-like (Hsdr4) gene, promoter region and complete cds.							DQ464370,	2
ribonuclease protein	LOC_Os01g62440							7
ribonuclease protein, putative, expressed	LOC_Os01g62440							2
ribonucleoside-diphosphate reductase large subunit	LOC_Os02g56100,LOC_Os06g07210	Os02g0804900						2
ribosomal protein L10, putative, expressed	LOC_Os12g01430							1
ribosomal protein L11 methyltransferase-related, putative, expressed	LOC_Os05g41800							1
ribosomal protein L13, putative, expressed	LOC_Os05g15370,LOC_Os06g02510							3
ribosomal protein L2			gnl|UG|Ta#S32543146					8
ribosomal protein L22, putative, expressed	LOC_Os01g42980							3
ribosomal protein L24, putative, expressed	LOC_Os01g04730,LOC_Os05g40820							3
ribosomal protein L4, putative, expressed	LOC_Os11g37510							1
ribosomal protein L5, putative, expressed	LOC_Os01g10820							3
ribosomal protein L6, putative, expressed	LOC_Os02g01332,LOC_Os03g51510							3
ribosomal protein L7Ae, putative, expressed	LOC_Os06g16290,LOC_Os08g23710							3
ribosomal protein S13p/S18e, putative, expressed	LOC_Os03g49710							1
ribosomal protein S15 containing protein, expressed	LOC_Os02g55940							1
ribosomal protein, putative, expressed	LOC_Os02g01230,LOC_Os02g06700,LOC_Os02g56960,LOC_Os03g34040,LOC_Os05g07700,LOC_Os12g42180							10
ribosome biogenesis regulatory protein, putative, expressed	LOC_Os04g58830							3
RING zinc finger protein-like	LOC_Os03g11260							1
RING-H2 finger protein	LOC_Os09g20980							6
RING-H2 finger protein ATL1Q	LOC_Os02g50990							3
RING-H2 finger protein ATL2B	LOC_Os08g43670							1
RING-H2 finger protein ATL5G	LOC_Os02g57460							1
RIPER7 - Ripening-related family protein precursor	LOC_Os10g34884							2
RNA binding protein	LOC_Os01g16090							1
RNA ligase isoform 1	LOC_Os07g09400							1
RNA methyltransferase, TrmH family protein	LOC_Os05g04940							4
RNA polymerase II subunit A C-terminal domain phosphatase ssu72	LOC_Os12g07050							8
RNA polymerase II-associated protein 3	LOC_Os05g03910							2
RNA polymerase III RPC4 domain containing protein	LOC_Os04g32350							2
RNA polymerase III subunit RPC82 family protein	LOC_Os01g48720							1
RNA polymerase IV subunit	LOC_Os04g48370							2
RNA polymerase Rpb4	LOC_Os02g49150							1
RNA polymerase Rpb7, N-terminal domain containing protein	LOC_Os05g06490							4
RNA pseudouridine synthase	LOC_Os03g17920							1
RNA recognition motif containing protein	LOC_Os01g71200,LOC_Os02g01700,LOC_Os03g04520,LOC_Os03g15890,LOC_Os03g17010,LOC_Os04g37690,LOC_Os04g39629,LOC_Os05g02400,LOC_Os05g04850,LOC_Os06g11730,LOC_Os06g14470,LOC_Os06g41790,LOC_Os06g50890,LOC_Os07g33330,LOC_Os09g28810,LOC_Os09g34070,LOC_Os09g39180,LOC_Os10g30370,LOC_Os12g04180	Os12g0136200						52
RNA-binding protein Luc7-like	LOC_Os03g62640							1
RNA-binding protein-like	LOC_Os03g30550	Os03g0418800						1
RNA-binding zinc finger protein	LOC_Os03g21140							1
RNA-dependent RNA polymerase	LOC_Os01g34350	Os01g0527600						2
root abundant factor (RAF) gene, promoter region and complete cds.							DQ102384,	1
rp1	LOC_Os01g57280							1
RPA1C - Putative single-stranded DNA binding complex subunit 1	LOC_Os05g02040							5
rRNA 2-O-methyltransferase fibrillarin 2	LOC_Os05g08360							2
rRNA-processing protein EBP2	LOC_Os07g29320							1
rRNA-processing protein FCF	LOC_Os02g26850							1
Rym4 and MCT-1 genes, complete cds.							FJ477093,FJ477092	16
S phase cyclin A-associated protein in the ER	LOC_Os06g12882							1
S1 RNA binding domain containing protein	LOC_Os02g40460,LOC_Os03g20100,LOC_Os07g10350							17
S10/S20 domain containing ribosomal protein, putative, expressed	LOC_Os06g04290							1
SAB	LOC_Os03g47754							2
SacI homology domain containing protein	LOC_Os11g20384							1
Sad1 / UNC-like C-terminal domain containing protein	LOC_Os05g18770							4
SAM domain family protein	LOC_Os04g30910,LOC_Os04g33220							2
SAM-dependent methyltransferase	LOC_Os12g10200							1
sas10/Utp3 family protein	LOC_Os01g01510,LOC_Os01g68310							2
sbe1 gene, exons 1-14.							AJ237897,	2
SCARECROW	LOC_Os03g48450							2
SCAR-like protein 2	LOC_Os01g11040							1
SCD1	LOC_Os01g39380							1
SDA1	LOC_Os04g53770							1
S-domain receptor-like protein kinase	LOC_Os04g07200,LOC_Os04g34320,LOC_Os05g07080,LOC_Os05g07420,LOC_Os07g08860,LOC_Os07g36780,LOC_Os11g10290	Os07g0186200						14
SEC14 cytosolic factor family protein	LOC_Os03g51430							1
sec20 domain containing protein	LOC_Os02g44111							2
secretory carrier-associated membrane protein	LOC_Os02g47010							1
sed gene for dof zinc finger protein, exons 1-2.							AJ312297,	5
Sel1 repeat domain containing protein	LOC_Os02g10820							1
semialdehyde dehydrogenase, NAD binding domain containing protein	LOC_Os03g42110							1
senescence-induced receptor-like serine/threonine-protein kinase precursor	LOC_Os05g44970,LOC_Os09g17970,LOC_Os12g01200							8
sensitivity to red light reduced protein 1	LOC_Os05g02690							3
Ser/Thr protein kinase	LOC_Os01g04460,LOC_Os01g04520,LOC_Os01g04580							3
Ser/Thr protein phosphatase family protein	LOC_Os01g24750,LOC_Os06g08390,LOC_Os09g36290							13
Ser/Thr receptor-like kinase	LOC_Os01g02600							5
Ser/Thr-rich protein T10 in DGCR region	LOC_Os09g15480							1
serine carboxypeptidase II, CP-MII.							Y09602,	3
serine esterase family protein	LOC_Os08g34750							1
serine threonine kinase	LOC_Os06g18820							1
serine/arginine repetitive matrix protein 1	LOC_Os05g01540							5
serine/arginine repetitive matrix protein 2	LOC_Os01g01730							1
serine/threonine kinase-like protein ABC1036 gene, complete cds.							DQ469712,	23
serine/threonine kinase-like protein ABC1040 gene, complete cds.							DQ469713,	5
serine/threonine protein kinase	LOC_Os01g66860							1
serine/threonine protein phosphatase	LOC_Os05g05240							7
serine/threonine-protein kinase	LOC_Os01g47470,LOC_Os03g17550,LOC_Os05g01040,LOC_Os09g19160	Os09g0356200						6
serine/threonine-protein kinase 16	LOC_Os09g06230							3
serine/threonine-protein kinase 19	LOC_Os07g27460							6
serine/threonine-protein kinase receptor precursor	LOC_Os04g01310,LOC_Os04g01320,LOC_Os04g28780,LOC_Os04g34250,LOC_Os04g34270,LOC_Os04g54180,LOC_Os05g07300,LOC_Os07g36590							36
serine/threonine-protein kinase RIO-like	LOC_Os07g06820	Os07g0162300						2
serine/threonine-protein phosphatase 2A activator 2	LOC_Os06g11640							2
serine/threonine-protein phosphatase 2A regulatory subunit B subunitgamma	LOC_Os05g05710							3
serine-threonine protein kinase and putative pectinesterase inhibitor domain containing protein genes, complete cds.							FJ974009,	2
serpin domain containing protein	LOC_Os05g43590	Os05g0511800						1
SET domain containing protein	LOC_Os02g40770,LOC_Os06g16390,LOC_Os12g41900	Os02g0621100						4
seven in absentia protein family domain containing protein	LOC_Os05g14860,LOC_Os07g46560							4
sex determination protein tasselseed-2	LOC_Os04g33240,LOC_Os07g46830,LOC_Os07g46852,LOC_Os11g32030							13
SFC	LOC_Os08g42530							1
SH2 motif	LOC_Os05g41510							3
shikimate kinase	LOC_Os01g01302,LOC_Os02g51410,LOC_Os06g12150							3
shikimate/quinate 5-dehydrogenase	LOC_Os10g35840							1
SHR5-receptor-like kinase	LOC_Os05g16824							2
sialyltransferase family domain containing protein	LOC_Os02g02620,LOC_Os11g36420							2
signal peptide peptidase domain containing protein	LOC_Os05g36070							1
signal recognition particle 14 kDa protein	LOC_Os04g53220		gnl|UG|Ta#S13567816					2
signal recognition particle 54 kDa protein	LOC_Os05g43390							1
single-stranded DNA-binding protein	LOC_Os01g45530							2
sirohydrochlorin ferrochelatase	LOC_Os02g19440							1
SIT4 phosphatase-associated protein domain containing protein	LOC_Os04g52940							1
SKP1	LOC_Os03g01660,LOC_Os12g40300							2
SKP1-like protein 1B	LOC_Os11g26910							2
SLD5 - Putative GINS complex subunit	LOC_Os05g05150							1
S-locus lectin protein kinase family protein	LOC_Os01g12290,LOC_Os01g40499							2
S-locus-like receptor protein kinase	LOC_Os12g07800							1
SLT1 protein	LOC_Os03g16910							1
small multi-drug export protein	LOC_Os03g58620							1
SMP-30/Gluconolaconase/LRE domain protein	LOC_Os03g19452							2
SNARE domain containing protein	LOC_Os02g32740							1
SNF1-related protein kinase regulatory subunit beta-2	LOC_Os09g20010							1
SNF2 family N-terminal domain containing protein	LOC_Os02g02050,LOC_Os02g32570,LOC_Os04g47830							4
SNF7 domain containing protein	LOC_Os05g01250							6
sodium transporter HKT7-A1 (HKT7-A1) gene, complete cds.							EF062820,	1
sodium/calcium exchanger protein	LOC_Os01g37690							1
sodium/hydrogen exchanger 7	LOC_Os12g44360							2
soluble inorganic pyrophosphatase	LOC_Os04g59040							1
solute carrier family 35 member E3	LOC_Os05g07670							5
solute carrier family 35 member F5	LOC_Os06g46820							1
somatic embryogenesis receptor-like kinase2			gnl|UG|Ta#S37897082					2
spastin	LOC_Os06g03940							1
Spc97 / Spc98 family protein	LOC_Os05g06260							4
spermidine synthase	LOC_Os06g33710,LOC_Os07g22600							2
splicing factor	LOC_Os05g08600,LOC_Os11g04950							6
splicing factor U2AF	LOC_Os02g35150,LOC_Os05g48960							2
splicing factor, arginine/serine-rich	LOC_Os01g06290,LOC_Os03g17710							5
splicing factor, arginine/serine-rich 7	LOC_Os02g39720,LOC_Os05g02880							2
spo0B-associated GTP-binding protein	LOC_Os03g58540,LOC_Os11g47800							2
squalene synthetase	LOC_Os03g59040							1
S-responsive protein gene, promoter region and partial cds.							EU908729,	1
Ss2 gene.							Y15802,	1
SSRP1-like FACT complex subunit	LOC_Os01g08970,LOC_Os05g08970	Os01g0184900						4
starch synthase	LOC_Os05g45720,LOC_Os06g04200							3
starch synthase II gene, exons 1 through 8.							AY133250S1,	1
starch synthase III	LOC_Os08g09230							9
starch synthase I-like gene, partial sequence.							DQ521893,AF234163	19
starch synthase IV (SSIV) gene, complete cds.							DQ400416,	1
stD1.1a gene for sulphate transporter, exons 1-14, genome D.							AJ512822,	1
STE_MEKK_ste11_MAP3K.10 - STE kinases include homologs to sterile 7, sterile 11 and sterile 20 from yeast	LOC_Os02g44642							2
STE_MEKK_ste11_MAP3K.14 - STE kinases include homologs to sterile 7, sterile 11 and sterile 20 from yeast	LOC_Os03g49640							1
STE_MEKK_ste11_MAP3K.2 - STE kinases include homologs to sterile 7, sterile 11 and sterile 20 from yeast	LOC_Os09g21510							1
STE_PAK_Ste20++TranslationKinase_Slob_Wnk.1 - STE kinases include homologs to sterile 7, sterile 11 and sterile 20 from yeast	LOC_Os05g01780							6
stem rust resistance protein (Rpg1) gene, complete cds.							AF509748,	10
steroid nuclear receptor, ligand-binding	LOC_Os02g38430							1
sterol 3-beta-glucosyltransferase	LOC_Os07g23740							7
STIP1 homology and U box-containing protein 1	LOC_Os05g01460							2
stomatin-like protein 2	LOC_Os08g06200							1
stress-related protein	LOC_Os05g05940							1
strictosidine synthase	LOC_Os10g39710							1
stripe rust resistance protein Yr10	LOC_Os10g04342,LOC_Os11g37759,LOC_Os11g37850	Os10g0132700 ,Os11g0588600						12
STRUBBELIG-RECEPTOR FAMILY 1 precursor	LOC_Os02g04430							1
STRUBBELIG-RECEPTOR FAMILY 3 precursor	LOC_Os06g45020							1
STRUBBELIG-RECEPTOR FAMILY 6 precursor	LOC_Os05g25540							2
structural constituent of ribosome, putative, expressed	LOC_Os07g48350							5
Sua5/YciO/YrdC/YwlC family protein	LOC_Os08g41910							1
sucrose synthase	LOC_Os03g22120,LOC_Os04g17650,LOC_Os04g24430							4
sucrose transporter SUT1D gene, complete cds.							AF408845,	2
sucrose transporter, putativ	LOC_Os03g07480							1
sucrose-phosphate synthase	LOC_Os08g20660							1
sugar porter	LOC_Os05g23420							2
sulfate transporter	LOC_Os03g09930,LOC_Os08g31410							28
sulfated surface glycoprotein 185 precursor	LOC_Os01g02150							1
sulfite oxidase	LOC_Os08g41830							1
sulfotransferase domain containing protein	LOC_Os11g30810							1
superkiller viralicidic activity 2-like 2	LOC_Os12g18140							2
suppressor of G2 allele of SKP1	LOC_Os01g43540							2
suppressor of Mek	LOC_Os05g06470	Os05g0156800						5
suppressor of phythchrome A	LOC_Os01g52640							1
SWI/SNF-related matrix-associated actin-dependent regulator of chromatin subfamily B member 1	LOC_Os02g49190							1
SWIB/MDM2 domain containing protein	LOC_Os09g04720,LOC_Os12g32280							2
synaptobrevin-related family protein	LOC_Os08g01880							1
syntaxin	LOC_Os06g07200							1
syntaxin 6	LOC_Os01g73230							2
TAA1b gene promoter region.							AJ488930,	1
TaABI5 gene for bZip type transcription factor TaABI5, complete cds.							AB238934,	2
TaAFP-A1 gene for ABI5 binding protein A1, complete cds.							AB360911,	7
TaAFP-B1 gene for ABI5 binding protein B1, complete cds.							AB360912,	5
TaANS-A1 gene for anthocyanidin synthase, complete cds.							AB247917,	2
TaANS-A2 gene for anthocyanidin synthase, complete cds.							AB247918,	4
TaANS-B2 gene for anthocyanidin synthase, complete cds.							AB247920,	11
TaANS-D1 gene for anthocyanidin synthase, complete cds.							AB247921,	3
TaDFR-A gene for dihydroflavonol-4-reductase, complete cds.							AB162138,	1
TAK14	LOC_Os01g02430							2
Tamyb10-A gene, complete cds.							AB191458,	3
targeting protein for Xklp2	LOC_Os06g40450,LOC_Os07g08790							2
TATA binding protein-associated factor	LOC_Os01g32750							12
TATA-binding protein	LOC_Os10g29660,LOC_Os12g39070							2
TBC domain containing protein	LOC_Os08g25010							8
T-complex protein	LOC_Os02g01280,LOC_Os04g46620,LOC_Os06g36700,LOC_Os10g32550							5
TCP family transcription factor	LOC_Os04g44440,LOC_Os09g24480							2
TdLSC37 protein (TdLSC37 gene).							AM939966,	1
ternary complex factor MIP1	LOC_Os03g55890							1
terpene synthase	LOC_Os02g26014,LOC_Os04g27720,LOC_Os08g07100,LOC_Os12g30824							5
tetraspanin family protein	LOC_Os05g03140,LOC_Os05g03530,LOC_Os06g37510,LOC_Os06g44310							20
tetratricopeptide repeat	LOC_Os02g15660,LOC_Os07g06710							2
tetratricopeptide repeat containing protein	LOC_Os07g03070							5
tetratricopeptide repeat domain containing protein	LOC_Os01g25600,LOC_Os02g01030,LOC_Os03g07260,LOC_Os03g19560,LOC_Os04g52580,LOC_Os04g55230,LOC_Os05g05720,LOC_Os07g29360,LOC_Os08g39080,LOC_Os09g36740	Os02g0100300						21
tetratricopeptide-like helical	LOC_Os01g68490,LOC_Os03g27880,LOC_Os04g35305,LOC_Os05g24150,LOC_Os11g05980,LOC_Os12g06650,LOC_Os12g30620	Os05g0307200						8
TGD2	LOC_Os01g74280							2
TGF-beta receptor, type I/II extracellular region	LOC_Os04g41450							1
ThiF family domain containing protein	LOC_Os02g30310,LOC_Os02g32460							2
thioesterase family protein	LOC_Os01g12910,LOC_Os04g35590	Os01g0229500						4
THION27 - Plant thionin family protein precursor	LOC_Os01g41170							6
thioredoxin	LOC_Os03g58630,LOC_Os05g07690							3
thioredoxin domain-containing protein 9	LOC_Os11g39140							1
thioredoxin-like protein (Trx) mRNA, partial cds.							AF186240,	1
THO complex subunit 7	LOC_Os08g06360							1
thylakoid ascorbate peroxidase (APX) gene, complete cds.							AY513261,	1
thylakoid lumenal protein	LOC_Os02g42960,LOC_Os10g35810							13
tic20	LOC_Os02g40080							1
tim44-like domain containing protein	LOC_Os07g22700							3
timeless protein	LOC_Os05g11980							1
TKL_IRAK_CR4L.3 - The CR4L subfamily has homology with Crinkly4	LOC_Os04g35890							1
TKL_IRAK_CR4L.4 - The CR4L subfamily has homology with Crinkly4	LOC_Os05g03620	Os05g0127300						1
TKL_IRAK_CrRLK1L-1.10 - The CrRLK1L-1 subfamily has homology to the CrRLK1L homolog	LOC_Os05g06990							8
TKL_IRAK_DUF26-la.6 - DUF26 kinases have homology to DUF26 containing loci	LOC_Os10g04730							1
TKL_IRAK_DUF26-la.7 - DUF26 kinases have homology to DUF26 containing loci	LOC_Os11g38850							1
TKL_IRAK_DUF26-lc.15 - DUF26 kinases have homology to DUF26 containing loci	LOC_Os07g35370							1
TKL_IRAK_DUF26-lc.2 - DUF26 kinases have homology to DUF26 containing loci	LOC_Os07g35650	Os07g0540800						2
TKL_IRAK_DUF26-lc.24 - DUF26 kinases have homology to DUF26 containing loci	LOC_Os07g43560							1
TKL_IRAK_DUF26-lc.6 - DUF26 kinases have homology to DUF26 containing loci	LOC_Os02g27310							1
TKL_IRAK_DUF26-lf.3 - DUF26 kinases have homology to DUF26 containing loci	LOC_Os05g03920							1
TKL_IRAK_DUF26-lf.4 - DUF26 kinases have homology to DUF26 containing loci	LOC_Os11g28104							4
TKL_IRAK_DUF26-lg.1 - DUF26 kinases have homology to DUF26 containing loci	LOC_Os01g03690							1
TKL_IRAK_DUF26-lh.11 - DUF26 kinases have homology to DUF26 containing loci	LOC_Os11g45540							1
TKL_IRAK_DUF26-lh.6 - DUF26 kinases have homology to DUF26 containing loci	LOC_Os06g47530							3
TmABI5 gene for bZip type transcription factor TmABI5, complete cds.							AB238933,	1
TmERA3 gene for ethylene Insensitive 2 homologue, partial cds.							AB239134,	5
TOC159	LOC_Os05g05950	Os05g0151400						8
TPD1	LOC_Os12g28750							1
trafficking protein particle complex subunit	LOC_Os02g40000							84
trafficking protein particle complex subunit 4	LOC_Os07g27150							1
TRAF-type zinc finger family protein	LOC_Os02g39290,LOC_Os04g14190							2
transcription elongation factor 1	LOC_Os02g04160							1
transcription elongation factor SPT4 homolog 1	LOC_Os07g43060							1
transcription factor	LOC_Os09g10840							1
transcription factor BIM2	LOC_Os09g29930							1
transcription factor HBP-1a(17), complete cds.							WHTTFH1B,	11
transcription factor HBP-1b	LOC_Os03g20310,LOC_Os05g41280						WHTHPB1B,	17
transcription factor IIA large subunit	LOC_Os05g22670							4
transcription factor jumonji	LOC_Os05g23670	Os05g0302300						7
transcription factor like protein	LOC_Os08g37810	Os08g0484700						1
transcription factor TF2	LOC_Os05g03740							2
transcription factor X1	LOC_Os01g44230,LOC_Os05g06130						AF434705,	13
transcription factor-related	LOC_Os02g42200,LOC_Os11g25920							2
transcription initiation factor IIA gamma chain	LOC_Os05g01710							1
transcription initiation factor IID, 18kD subunit family protein	LOC_Os01g23630							1
transcription initiation factor IIE subunit beta	LOC_Os10g25770							2
transcription initiation factor TFIID subunit 1	LOC_Os06g43790							2
Transcription initiation factor TFIID subunit A containing protein	LOC_Os01g63940							11
transcriptional corepressor LEUNIG	LOC_Os01g42260							5
transcriptional corepressor SEUSS	LOC_Os06g03600,LOC_Os11g10070	Os06g0126000						5
transcriptional repressor	LOC_Os01g01960,LOC_Os05g01020							14
transducin family protein	LOC_Os02g04440,LOC_Os06g22550							5
transferase family domain containing protein	LOC_Os11g42480							3
transferase family protein	LOC_Os01g08380,LOC_Os02g28470,LOC_Os03g08720,LOC_Os05g04584,LOC_Os05g08640,LOC_Os06g05320,LOC_Os06g49660,LOC_Os07g14080,LOC_Os08g07720,LOC_Os08g07730,LOC_Os09g37180,LOC_Os10g23820	Os02g0486500 ,Os06g0145600						46
transketolase	LOC_Os07g07470,LOC_Os07g09190							6
translation initiation factor eIF-2B subunit epsilon	LOC_Os02g56740							1
translation initiation factor IF-3	LOC_Os02g01110	Os02g0101100						1
translationally-controlled tumor protein	LOC_Os11g43900							1
translocon-associated protein beta domain containing protein	LOC_Os01g01307	Os01g0102700						1
transmembrane amino acid transporter protein	LOC_Os01g43320,LOC_Os01g63770,LOC_Os02g01100,LOC_Os03g14080,LOC_Os05g14820,LOC_Os10g05690,LOC_Os10g27980	Os01g0621200						14
transmembrane BAX inhibitor motif-containing protein	LOC_Os02g03280							2
transmembrane protein 120A	LOC_Os02g01720							1
transmembrane protein 17	LOC_Os02g39030							44
transmembrane protein 50A	LOC_Os09g27960							1
transporter	LOC_Os05g03070							1
transporter family protein	LOC_Os02g17500,LOC_Os02g36414,LOC_Os02g36450,LOC_Os03g11900,LOC_Os04g43210,LOC_Os05g02490,LOC_Os07g05640,LOC_Os07g39350,LOC_Os09g15330,LOC_Os10g21590,LOC_Os10g39440,LOC_Os10g41190,LOC_Os12g32760							21
transporter, major facilitator family	LOC_Os02g02170,LOC_Os02g58080							2
transporter, monovalent cation:proton antiporter-2 family	LOC_Os03g03590,LOC_Os05g05590,LOC_Os06g21360							7
transporter-related	LOC_Os01g07310							1
triosephosphate isomerase, cytosolic	LOC_Os01g05490							1
Triticin			gnl|UG|Ta#S12923242, gnl|UG|Ta#S43287753				EF396181,	4
TRM112	LOC_Os07g43020	Os07g0623000						1
tRNA methyltransferase	LOC_Os03g07850,LOC_Os10g30550							4
tRNA nucleotidyltransferase/polyA polymerase family protein	LOC_Os04g32490,LOC_Os12g07350							2
tRNA pseudouridine synthase family protein	LOC_Os03g26440							1
tRNA synthetase class I	LOC_Os06g43760							2
tRNA synthetase class II core domain containing protein	LOC_Os05g05840							2
tRNA synthetases class II domain containing protein	LOC_Os01g27520							2
tRNA-binding arm	LOC_Os05g48620							1
tRNAHis guanylyltransferase family protein	LOC_Os05g45890							7
tRNA-splicing endonuclease positive effector-related	LOC_Os04g51090		gnl|UG|Ta#S32432214					6
trpH	LOC_Os03g09180							1
TruB family pseudouridylate synthase	LOC_Os05g01750	Os05g0108000						7
tryptophan biosynthesis protein trpCF	LOC_Os02g16630							1
tsi1-interacting protein TSIP1	LOC_Os09g25590	Os09g0423700						1
tubby	LOC_Os02g08310							1
tubulin	LOC_Os12g39650							1
tubulin/FtsZ domain containing protein	LOC_Os05g06450,LOC_Os05g37160,LOC_Os06g46000							8
tubulin-specific chaperone E	LOC_Os05g01500							2
TUDOR protein with multiple SNc domains	LOC_Os02g32350							2
type I inositol-1,4,5-trisphosphate 5-phosphatase	LOC_Os10g28660							11
tyrosine phosphatase family protein	LOC_Os06g10650							1
tyrosine protein kinase domain containing protein	LOC_Os02g53750,LOC_Os08g35600,LOC_Os09g39930							9
ubiquitin (mub1) gene, complete cds.							BLYMUB1,	1
ubiquitin carboxyl-terminal hydrolase 5	LOC_Os10g07270							8
ubiquitin carboxyl-terminal hydrolase 6	LOC_Os01g36930							1
ubiquitin carboxyl-terminal hydrolase domain containing protein	LOC_Os03g09080,LOC_Os05g43480,LOC_Os08g41610,LOC_Os09g24250,LOC_Os12g42600	Os08g0527800						7
ubiquitin carboxyl-terminal hydrolase family protein	LOC_Os02g14730,LOC_Os08g37350							2
ubiquitin carboxyl-terminal hydrolase, family 1	LOC_Os02g32540							1
ubiquitin conjugating enzyme protein	LOC_Os05g48390							2
ubiquitin family protein	LOC_Os01g67950,LOC_Os05g28500,LOC_Os06g46770,LOC_Os07g31540							7
ubiquitin-activating enzyme	LOC_Os03g18380							1
Ubiquitin-associated protein (UBA)			gnl|UG|Ta#S50084334					1
ubiquitin-conjugating enzyme	LOC_Os01g42040,LOC_Os03g57790,LOC_Os04g57220,LOC_Os05g08960,LOC_Os06g45000,LOC_Os09g12230							9
ubiquitin-conjugating enzyme E2 O	LOC_Os05g14300							7
ubiquitin-conjugating enzyme E2 W	LOC_Os03g47770							1
UBX domain-containing protein	LOC_Os08g43300							1
UDP-glucoronosyl and UDP-glucosyl transferase	LOC_Os01g41430	Os01g0597800						1
UDP-glucoronosyl and UDP-glucosyl transferase domain containing protein	LOC_Os01g08080,LOC_Os01g50200,LOC_Os05g08750,LOC_Os06g18010,LOC_Os07g32020,LOC_Os07g42970,LOC_Os10g18510,LOC_Os10g30560							36
UDP-glucoronosyl/UDP-glucosyl transferase	LOC_Os04g12970							2
UDP-glucose 6-dehydrogenase	LOC_Os03g55070							1
ulp1 protease family, C-terminal catalytic domain containing protein	LOC_Os01g16730,LOC_Os04g44640,LOC_Os10g24954	Os04g0528600 ,Os10g0388600						21
uncharacterized ACR, COG1590 family protein	LOC_Os07g33100							1
uncharacterized ACR, YagE family COG1723 containing protein	LOC_Os07g49410							1
uncharacterized Cys-rich domain containing protein	LOC_Os03g61470	Os03g0830200						2
uncharacterized glycosyltransferase	LOC_Os06g07600,LOC_Os08g38710	Os08g0495800						5
uncharacterized mscS family protein	LOC_Os02g44770,LOC_Os04g47320							31
uncharacterized protein At4g06744 precursor	LOC_Os03g43650,LOC_Os05g08770,LOC_Os05g09640,LOC_Os12g35710							6
uncharacterized protein PA4923	LOC_Os09g37540							1
uncharacterized protein sll0194	LOC_Os01g31680							5
uncharacterized protein ycf45	LOC_Os07g08970							2
uncharacterized protein yqxC	LOC_Os11g14230							1
uncharacterized RNA methyltransferase pc1998	LOC_Os01g69120							1
universal stress protein domain containing protein	LOC_Os01g65440,LOC_Os05g06500,LOC_Os12g36640							4
UPF0041 domain containing protein	LOC_Os08g31830,LOC_Os09g20660							2
upstream activation factor subunit spp27	LOC_Os03g55570							1
urea active transporter	LOC_Os10g42960							1
ureidoglycolate hydrolase	LOC_Os01g61670							1
uridine/cytidine kinase-like 1	LOC_Os09g32820							1
uridylyltransferase-related	LOC_Os08g14440							1
utp14 protein	LOC_Os03g22320							1
uvrB/uvrC motif family protein	LOC_Os05g07860							2
vacuolar ATP synthase subunit C gene, partial cds.							DQ196178,	1
vacuolar calcium binding protein	LOC_Os05g30940							1
vacuolar fusion protein MON1 homolog A	LOC_Os01g74460							1
vacuolar protein sorting 55 family protein	LOC_Os01g73570							1
vacuolar protein sorting-associated protein 18	LOC_Os08g08060							1
vacuolar protein sorting-associated protein 28 homolog 2	LOC_Os01g57260							1
vacuolar protein sorting-associated protein 35	LOC_Os03g58700							1
vacuolar protein-sorting-associated protein 25	LOC_Os01g46932							1
vacuolar-processing enzyme precursor	LOC_Os01g37910,LOC_Os04g45470							2
vacuolar-sorting receptor precursor	LOC_Os04g52190,LOC_Os10g20630							4
valyl-tRNA synthetase	LOC_Os03g02100							1
VAMP-like protein YKT62	LOC_Os01g64650							2
vegetative storage protein	LOC_Os05g06150							5
verticillium wilt disease resistance protein	LOC_Os04g28210							1
verticillium wilt disease resistance protein Ve2	LOC_Os01g06760							1
Very long chain fatty acid condensing enzyme CUT1;2-like			gnl|UG|Hv#S41644032					3
vesicle transport protein GOT1B	LOC_Os02g39070,LOC_Os03g11100							2
vignain precursor	LOC_Os04g13090							1
VIL2 protein	LOC_Os02g05840							2
VIL3 protein (VIL3) gene, complete cds.							DQ886921,	15
villin	LOC_Os05g06110							2
VIP4	LOC_Os07g01880							1
voucher BorMashash17-5 beta-amylase (Bmy1) gene, intron III.							DQ889992,	1
VRN1 (AP1) gene, complete cds.							AY244509,DQ146423,DQ146422	8
VRN-D1 (VRN-D1) gene, complete cds.							AY747597,	1
wall-associated receptor kinase 3 precursor	LOC_Os12g16520							1
wall-associated receptor kinase-like 22 precursor	LOC_Os10g07556							1
wax synthase	LOC_Os01g56360							3
WAX2	LOC_Os02g40784							1
WD domain containing protein	LOC_Os02g44380							1
WD domain, G-beta repeat domain containing protein	LOC_Os01g03510,LOC_Os01g21940,LOC_Os01g28680,LOC_Os01g43250,LOC_Os02g04320,LOC_Os02g21490,LOC_Os03g05720,LOC_Os03g27970,LOC_Os03g48090,LOC_Os03g64110,LOC_Os04g50660,LOC_Os05g05210,LOC_Os05g30010,LOC_Os06g19660,LOC_Os07g25440,LOC_Os08g01680,LOC_Os08g18150,LOC_Os08g38570,LOC_Os12g03540,LOC_Os12g06810,LOC_Os12g07450	Os12g0165000						46
WD repeat-containing protein	LOC_Os03g03150,LOC_Os03g47780,LOC_Os10g32770							3
WD repeat-containing protein 12	LOC_Os07g40930							1
WD repeat-containing protein 55	LOC_Os07g46620							1
WD-40 repeat family protein	LOC_Os04g58180,LOC_Os07g01730							2
WD-40 repeat protein family	LOC_Os08g16600		gnl|UG|Ta#S32592434					3
WD40-like	LOC_Os02g54500							4
Wdhn13 gene for group2 late embryogenesis abundant protein, complete cds.							AB297677,	1
white-brown complex homolog protein	LOC_Os11g22350							1
white-brown complex homolog protein 11	LOC_Os10g35180							1
white-brown complex homolog protein 12	LOC_Os05g13520							5
white-brown complex homolog protein 16	LOC_Os05g02890							4
white-brown complex homolog protein 7	LOC_Os01g03144							2
Wknox1a gene for KN1 homeobox protein, complete cds.							AB182943,	2
Wknox1b gene for KN1 homeobox protein, complete cds.							AB182944,	1
Wknox1d gene for KN1 homeobox protein, complete cds.							AB182945,	2
WL3 (wl3) gene, partial cds.							AF468832,	1
wound induced protein	LOC_Os04g54240							1
wound-induced protein WI12	LOC_Os03g18770	Os03g0299600						1
wpi6 gene, promoter sequence.							AB370199,	1
WRKY transcription factor 6 (WRKY6)			gnl|UG|Hv#S39525608					1
wSSII-B gene for starch synthase II-B, complete cds.							AB201446,	6
xa1	LOC_Os02g16330							1
xaa-Pro dipeptidase	LOC_Os02g13140							7
XH domain containing protein	LOC_Os12g38440	Os12g0572500						1
Xwgp-27 resistance gene analog polymorphism marker sequence.							AY167601,	1
Xylanase inhibitor TAXI-I			gnl|UG|Ta#S22496169					1
xylem cysteine proteinase 2 precursor	LOC_Os01g73980,LOC_Os05g01810							6
xyloglucan fucosyltransferase	LOC_Os02g17534							1
xylose isomerase gene.							X95256,	1
xylosyltransferase	LOC_Os01g10440,LOC_Os08g04790							2
YABBY domain containing protein	LOC_Os03g11600							2
YDG/SRA domain containing protein	LOC_Os08g30910							6
YIF1B	LOC_Os06g41590							1
Z118d snoRNA			gnl|UG|Os#S16525998					1
ZF-HD protein dimerisation region containing protein	LOC_Os08g34010	Os08g0438400						1
zinc finger	LOC_Os12g43560							1
zinc finger A20 and AN1 domain-containing stress-associated protein	LOC_Os03g57890,LOC_Os06g41010,LOC_Os08g33880							3
zinc finger C-x8-C-x5-C-x3-H type family protein	LOC_Os05g08400,LOC_Os06g43120	Os06g0638000						3
zinc finger DHHC domain-containing protein	LOC_Os08g42620							3
zinc finger domain, LSD1 subclass family protein	LOC_Os08g12680							2
zinc finger family protein	LOC_Os02g54624,LOC_Os03g49170,LOC_Os04g42980,LOC_Os05g03760,LOC_Os05g05280,LOC_Os05g08610,LOC_Os07g30820	Os05g0128200 ,Os05g0179000						10
zinc finger helicase family protein	LOC_Os01g15300							3
zinc finger matrin-type protein 5	LOC_Os01g14870	Os01g0252200						15
zinc finger protein	LOC_Os01g05500,LOC_Os06g06870	Os06g0164000						5
zinc finger protein-related	LOC_Os03g42760	Os03g0625800						13
zinc finger, C3HC4 type domain containing protein	LOC_Os01g15630,LOC_Os01g16120,LOC_Os01g69040,LOC_Os05g01230,LOC_Os05g06270,LOC_Os05g07070,LOC_Os05g11860,LOC_Os05g40980,LOC_Os06g19680,LOC_Os06g43210,LOC_Os07g06560,LOC_Os08g05560,LOC_Os09g26400,LOC_Os10g20600,LOC_Os10g34030,LOC_Os11g36430,LOC_Os11g41140,LOC_Os12g39110,LOC_Os12g40460	Os01g0919500 ,Os11g0572500 ,Os12g0580700						44
zinc finger, C3HC4 type family protein	LOC_Os02g03950,LOC_Os05g25180,LOC_Os08g29590,LOC_Os11g39130							6
zinc finger, C3HC4 type, domain containing protein	LOC_Os06g23274							1
zinc finger, RING-type	LOC_Os04g58320,LOC_Os05g01940	Os04g0679800						6
zinc ion binding protein	LOC_Os07g12520,LOC_Os08g42020	Os07g0227700 ,Os08g0532500						6
zinc knuckle family protein	LOC_Os09g24390							2
zinc-binding alcohol dehydrogenase domain-containing protein 2	LOC_Os09g28570							1
zinc-binding protein	LOC_Os02g07650,LOC_Os06g45540							11
zinc-finger protein	LOC_Os04g55920,LOC_Os07g42370							3
ZmEBE-1 protein	LOC_Os07g08240	Os07g0179700						2
ZOS10-02 - C2H2 zinc finger protein	LOC_Os10g17740	Os10g0324600						1
ZOS1-16 - C2H2 zinc finger protein	LOC_Os01g62460							1
ZOS12-08 - C2H2 zinc finger protein	LOC_Os12g39220							2
ZOS2-06 - C2H2 zinc finger protein	LOC_Os02g19180							3
ZOS2-11 - C2H2 zinc finger protein	LOC_Os02g36360							1
ZOS3-20 - C2H2 zinc finger protein	LOC_Os03g60540							1
ZOS4-14 - C2H2 zinc finger protein	LOC_Os04g59380							1
ZOS5-01 - C2H2 zinc finger protein	LOC_Os05g01550							3
ZOS5-02 - C2H2 zinc finger protein	LOC_Os05g02390							1
ZOS5-03 - C2H2 zinc finger protein	LOC_Os05g03020							8
ZOS5-06 - C2H2 zinc finger protein	LOC_Os05g19970	Os05g0279400						6
ZOS6-11 - C2H2 zinc finger protein	LOC_Os06g51140	Os06g0727000						1
ZOS8-09 - C2H2 zinc finger protein	LOC_Os08g37920	Os08g0485700						1
ZOS8-14 - C2H2 zinc finger protein	LOC_Os08g44830							2
						Bradi0014s00200.1		2
						Bradi1g00230.1		1
						Bradi1g00710.1		2
						Bradi1g10750.1		1
						Bradi1g12370.1		1
						Bradi1g14190.1		6
						Bradi1g17330.1		1
						Bradi1g22640.1		3
						Bradi1g22750.1		2
						Bradi1g26420.1		1
						Bradi1g28520.1		1
						Bradi1g28860.2		1
						Bradi1g31970.1		1
						Bradi1g32260.1		1
						Bradi1g32950.1		1
						Bradi1g39040.1		1
						Bradi1g44010.1		1
						Bradi1g45250.1		1
						Bradi1g45550.1		2
						Bradi1g45860.1		1
						Bradi1g47820.1		1
						Bradi1g48030.1		2
						Bradi1g50570.1		1
						Bradi1g52980.1		1
						Bradi1g53540.1		1
						Bradi1g55770.1		1
						Bradi1g55970.1		1
						Bradi1g57870.1		1
						Bradi1g58200.1		1
						Bradi1g61870.1		3
						Bradi1g63880.2		1
						Bradi1g70980.1		12
						Bradi1g74000.2		1
						Bradi1g75670.1		1
						Bradi1g78410.1		4
						Bradi2g01450.1		2
						Bradi2g01770.1		2
						Bradi2g02000.1		1
						Bradi2g04040.3		1
						Bradi2g04350.1		1
						Bradi2g04710.1		1
						Bradi2g07910.1		2
						Bradi2g10880.1		1
						Bradi2g10880.4		1
						Bradi2g12380.1		1
						Bradi2g16080.1		1
						Bradi2g16490.1		1
						Bradi2g18370.1		1
						Bradi2g18800.1		1
						Bradi2g19290.1		1
						Bradi2g20520.6		1
						Bradi2g21270.1		2
						Bradi2g26880.1		1
						Bradi2g30420.1		1
						Bradi2g30540.1		1
						Bradi2g31610.1		1
						Bradi2g32560.1		1
						Bradi2g33480.1		3
						Bradi2g33550.1		2
						Bradi2g33910.1		1
						Bradi2g34000.1		1
						Bradi2g34170.1		2
						Bradi2g34550.1		2
						Bradi2g34600.1		1
						Bradi2g34880.1		2
						Bradi2g35460.1		2
						Bradi2g36030.1		1
						Bradi2g36180.1		1
						Bradi2g36210.1		2
						Bradi2g36890.1		2
						Bradi2g37170.1		3
						Bradi2g37190.1		1
						Bradi2g37560.1		1
						Bradi2g37610.1		1
						Bradi2g37710.1		1
						Bradi2g37720.1		1
						Bradi2g37960.1		1
						Bradi2g38110.1		4
						Bradi2g38120.1		3
						Bradi2g38160.1		5
						Bradi2g38210.1		1
						Bradi2g38260.1		1
						Bradi2g38400.1		4
						Bradi2g38440.1		7
						Bradi2g38630.1		4
						Bradi2g38650.1		1
						Bradi2g38790.1		1
						Bradi2g38810.1		2
						Bradi2g38850.1		1
						Bradi2g38900.1		1
						Bradi2g38950.1		1
						Bradi2g38960.1		1
						Bradi2g39070.1		2
						Bradi2g39120.1		1
						Bradi2g39140.1		2
						Bradi2g39210.1		1
						Bradi2g39250.1		7
						Bradi2g39250.2		1
						Bradi2g39390.1		14
						Bradi2g39430.1		7
						Bradi2g39440.1		1
						Bradi2g39460.1		6
						Bradi2g39470.1		1
						Bradi2g39520.1		8
[truncated: 3,748 more rows]
