# Supplementary material for: Sequence Composition and Gene Content of the Short Arm of Rye (Secale cereale) Chromosome 1
Source: PLoS One. 2012 Feb 6;7(2):e30784. doi: 10.1371/journal.pone.0030784 (PMC3273464; doi:10.1371/journal.pone.0030784)
Supplement: Table S5 — Classification of the repeat elements of 1RS. (XLS) [file pone.0030784.s006.xls]

## Sheet: Summary of repeat elements
TREP category			Number of SRs	% of all SRs	% of all TE elements		Identified SRs / database		% of all SRs
DNA_transposon/Helitron	DNA_transposon/Helitron/helitron		124	0.0138517	0.0224305		TREP Repeat DB	521272	58.2297
DNA_transposon/TIR	DNA_transposon/TIR/CACTA		56602	6.32284	10.2388		Rice Repeat DB	2711	0.302838
	DNA_transposon/TIR/Harbinger		938	0.104781	0.169676		Rice TE Gene DB	2023	0.225983
	DNA_transposon/TIR/HAT		84	0.00938339	0.0151949		Cereal NT DB	24120	2.69437
	DNA_transposon/TIR/Mariner		1715	0.191578	0.310229		Rye revolver TE element	2692	0.300715
	DNA_transposon/TIR/Mutator		1779	0.198727	0.321806		SSR elements	2048	0.228776
	DNA_transposon/TIR/unknown		42	0.00469169	0.00759744		Total number of RE related SRs.	554866	61.9824
DNA_transposon/unknown	DNA_transposon/unknown/unknown		453	0.0506033	0.0819438
Retrotransposon/LTR	Retrotransposon/LTR/Copia		65020	7.26319	11.7616
	Retrotransposon/LTR/Gypsy		382176	42.6917	69.1323
	Retrotransposon/LTR/unknown		8525	0.952302	1.5421
Retrotransposon/LINE	Retrotransposon/LINE/unknown		2831	0.316243	0.512103
Retrotransposon/SINE	Retrotransposon/SINE/unknown		31	0.00346292	0.00560763
Unknown	unknown/unknown/unknown		29806	3.32954	5.39165
Rye revolver	revolver		2692	0.300715	0.48696
Total number of SRs			895199
Number of repeat related SRs			552818	61.7536
Repeat elements sorted by category							Repeat elements sorted by frequency
category	class	flag	Number of SRs	% of all SRs	% of repeat elements		category	class	% of all SRs	% of repeat elements
DNA_transposon/Helitron/Helitron	Hector		22	0.00245755	0.00397961		Retrotransposon/LTR/Gypsy	Sabrina	13.2671	21.5033
DNA_transposon/Helitron/Helitron	Helios		100	0.0111707	0.0180891		Retrotransposon/LTR/Gypsy	WHAM	4.87612	7.90319
DNA_transposon/Helitron/Helitron	Paddington		2	0.000223414	0.000361783		Retrotransposon/LTR/Gypsy	Wilma	3.33915	5.41207
DNA_transposon/TIR/CACTA	Alfred		5	0.000558535	0.000904457		Retrotransposon/LTR/Gypsy	Sabine	2.81937	4.56963
DNA_transposon/TIR/CACTA	Balduin		1792	0.200179	0.324157		DNA_transposon/TIR/CACTA	Jorge	2.72554	4.41754
DNA_transposon/TIR/CACTA	Benito		1	0.000111707	0.000180891		Retrotransposon/LTR/Gypsy	Cereba	2.40807	3.90298
DNA_transposon/TIR/CACTA	Boris		803	0.0897007	0.145256		Retrotransposon/LTR/Copia	Angela	2.27067	3.68029
DNA_transposon/TIR/CACTA	Byron		1005	0.112266	0.181796		Retrotransposon/LTR/Gypsy	Egug	1.78631	2.89524
DNA_transposon/TIR/CACTA	Calvin		4	0.000446828	0.000723565		Retrotransposon/LTR/Gypsy	Fatima	1.71716	2.78316
DNA_transposon/TIR/CACTA	Caspar		2038	0.227659	0.368657		unknown/unknown/unknown	unnamed	1.33401	2.16215
DNA_transposon/TIR/CACTA	Caspar		1	0.000111707	0.000180891		Retrotransposon/LTR/Copia	Barbara	1.30195	2.11019
DNA_transposon/TIR/CACTA	Clifford		6149	0.686886	1.1123		Retrotransposon/LTR/Gypsy	Sakura	1.21001	1.96118
DNA_transposon/TIR/CACTA	Conan		779	0.0870198	0.140914		Retrotransposon/LTR/Gypsy	Erika	1.19806	1.94181
DNA_transposon/TIR/CACTA	Dagobert		8	0.000893656	0.00144713		Retrotransposon/LTR/Gypsy	Laura	1.1803	1.91302
DNA_transposon/TIR/CACTA	Donald		266	0.0297141	0.0481171		Retrotransposon/LTR/Gypsy	Derami	1.03586	1.67891
DNA_transposon/TIR/CACTA	En/Spm		12	0.00134048	0.0021707		Retrotransposon/LTR/Copia	WIS	0.991958	1.60776
DNA_transposon/TIR/CACTA	En/Spm		40	0.00446828	0.00723565		Retrotransposon/LTR/Gypsy	Sumana	0.872767	1.41458
DNA_transposon/TIR/CACTA	En/Spm	expressed	68	0.00759608	0.0123006		Retrotransposon/LTR/Gypsy	Romani	0.825291	1.33763
DNA_transposon/TIR/CACTA	En/Spm		3	0.000335121	0.000542674		unknown/unknown/unknown	unnamed	0.819929	1.32894
DNA_transposon/TIR/CACTA	Enac		154	0.0172029	0.0278573		DNA_transposon/TIR/CACTA	Pavel	0.813786	1.31898
DNA_transposon/TIR/CACTA	En-Spm		2	0.000223414	0.000361783		Retrotransposon/LTR/Copia	Maximus	0.77089	1.24945
DNA_transposon/TIR/CACTA	Eric		3	0.000335121	0.000542674		DNA_transposon/TIR/CACTA	Clifford	0.686886	1.1133
DNA_transposon/TIR/CACTA	Fergat		131	0.0146336	0.0236968		Retrotransposon/LTR/Gypsy	Nusif	0.661417	1.07202
DNA_transposon/TIR/CACTA	Francis		3	0.000335121	0.000542674		Retrotransposon/LTR/Gypsy	Ifis	0.545018	0.883363
DNA_transposon/TIR/CACTA	Gaston		85	0.0094951	0.0153758		unknown/unknown/unknown	unnamed	0.53072	0.860188
DNA_transposon/TIR/CACTA	Hamlet		450	0.0502682	0.0814011		DNA_transposon/TIR/CACTA	TAT1	0.51765	0.839005
DNA_transposon/TIR/CACTA	Helios		3	0.000335121	0.000542674		Retrotransposon/LTR/Gypsy	Surya	0.509496	0.825788
DNA_transposon/TIR/CACTA	Heyjude		227	0.0253575	0.0410623		Retrotransposon/LTR/Gypsy	BAGY2	0.492404	0.798087
DNA_transposon/TIR/CACTA	Isaac		798	0.0891422	0.144351		Retrotransposon/LTR/Gypsy	Daniela	0.470398	0.762419
DNA_transposon/TIR/CACTA	Isidor		3	0.000335121	0.000542674		Retrotransposon/LTR/Gypsy	Sumaya	0.433535	0.702671
DNA_transposon/TIR/CACTA	Ivan		16	0.00178731	0.00289426		Retrotransposon/LTR/Gypsy	Danae	0.427838	0.693437
DNA_transposon/TIR/CACTA	Janus		65	0.00726096	0.0117579		Retrotransposon/LTR/Gypsy	Latidu	0.400134	0.648536
DNA_transposon/TIR/CACTA	Joey		34	0.00379804	0.00615031		Retrotransposon/LTR/Gypsy	Quinta	0.366064	0.593314
DNA_transposon/TIR/CACTA	Jorge		24399	2.72554	4.41357		Retrotransposon/LTR/Gypsy	Carmilla	0.355675	0.576476
DNA_transposon/TIR/CACTA	Jude		1812	0.202413	0.327775		Retrotransposon/LTR/Gypsy	Jeli	0.334004	0.541352
DNA_transposon/TIR/CACTA	Kane		22	0.00245755	0.00397961		Retrotransposon/LTR/Copia	Inga	0.320041	0.51872
DNA_transposon/TIR/CACTA	Mandrake		258	0.0288204	0.04667		Retrotransposon/LTR/Copia	Eugene	0.303285	0.491562
DNA_transposon/TIR/CACTA	Manor		394	0.0440126	0.0712712		Revolver	Revolver	0.3007	0.487246
DNA_transposon/TIR/CACTA	Nico		20	0.00223414	0.00361783		Retrotransposon/LTR/Copia	Claudia	0.280831	0.45517
DNA_transposon/TIR/CACTA	Oswald		1	0.000111707	0.000180891		Retrotransposon/LTR/Gypsy	BAGY1	0.243633	0.394879
DNA_transposon/TIR/CACTA	Pavel		7285	0.813786	1.31779		DNA_transposon/TIR/CACTA	Caspar	0.227659	0.368988
DNA_transposon/TIR/CACTA	Preston		7	0.000781949	0.00126624		Retrotransposon/LTR/unknown	unnamed	0.218611	0.354323
DNA_transposon/TIR/CACTA	Sandro		8	0.000893656	0.00144713		unknown/unknown/unknown	unnamed	0.210233	0.340744
DNA_transposon/TIR/CACTA	Seamus		1	0.000111707	0.000180891		DNA_transposon/TIR/CACTA	Jude	0.202413	0.32807
DNA_transposon/TIR/CACTA	Sherlock		330	0.0368633	0.0596941		DNA_transposon/TIR/CACTA	Balduin	0.200179	0.324449
DNA_transposon/TIR/CACTA	Sherman		1	0.000111707	0.000180891		Retrotransposon/LTR/Copia	Bilby	0.197498	0.320104
DNA_transposon/TIR/CACTA	TAT1		4634	0.51765	0.838251		Retrotransposon/LTR/unknown	Xalax	0.191466	0.310327
DNA_transposon/TIR/CACTA	TAT2		601	0.0671359	0.108716		Retrotransposon/LTR/unknown	Ginger	0.16231	0.263072
DNA_transposon/TIR/CACTA	TAT3		18	0.00201073	0.00325604		DNA_transposon/TIR/CACTA	Vincent	0.158736	0.257278
DNA_transposon/TIR/CACTA	TAT4		48	0.00536194	0.00868279		Retrotransposon/LTR/Copia	BARE1	0.144884	0.234827
DNA_transposon/TIR/CACTA	TAT5		189	0.0211126	0.0341885		Retrotransposon/LTR/Gypsy	Romana	0.137735	0.22324
DNA_transposon/TIR/CACTA	unnamed		160	0.0178731	0.0289426		Retrotransposon/LTR/Gypsy	Hawi	0.135054	0.218894
DNA_transposon/TIR/CACTA	unnamed		4	0.000446828	0.000723565		DNA_transposon/TIR/Mutator	Deimos	0.125224	0.202962
DNA_transposon/TIR/CACTA	Vincent		1421	0.158736	0.257047		unknown/unknown/unknown	Demeter	0.123771	0.200608
DNA_transposon/TIR/CACTA	VincentTIR		41	0.00457999	0.00741655		Retrotransposon/LINE/unknown	Karin	0.118409	0.191917
DNA_transposon/TIR/Harbinger	Coeus		100	0.0111707	0.0180891		Retrotransposon/LTR/Copia	Daniela	0.116846	0.189383
DNA_transposon/TIR/Harbinger	Islay		6	0.000670242	0.00108535		DNA_transposon/TIR/CACTA	Byron	0.112266	0.181959
DNA_transposon/TIR/Harbinger	Jura		1	0.000111707	0.000180891		Retrotransposon/LTR/Gypsy	Lila	0.106568	0.172726
DNA_transposon/TIR/Harbinger	Kerberos		146	0.0163092	0.0264101		Retrotransposon/LTR/Gypsy	Sukkula	0.098749	0.160052
DNA_transposon/TIR/Harbinger	Kong		353	0.0394326	0.0638547		Retrotransposon/LTR/unknown	unnamed	0.0965149	0.156431
DNA_transposon/TIR/Harbinger	Orpheus		84	0.00938339	0.0151949		DNA_transposon/TIR/CACTA	Boris	0.0897007	0.145386
DNA_transposon/TIR/Harbinger	OsKong		20	0.00223414	0.00361783		DNA_transposon/TIR/CACTA	Isaac	0.0891422	0.144481
DNA_transposon/TIR/Harbinger	Pong		5	0.000558535	0.000904457		DNA_transposon/TIR/CACTA	Conan	0.0870198	0.141041
DNA_transposon/TIR/Harbinger	Rong		98	0.0109473	0.0177274		Retrotransposon/LTR/unknown	Gujog	0.0736149	0.119315
DNA_transposon/TIR/Harbinger	unnamed		49	0.00547364	0.00886368		Retrotransposon/LTR/Copia	Angela	0.070152	0.113702
DNA_transposon/TIR/Harbinger	Victor		31	0.00346292	0.00560763		DNA_transposon/TIR/CACTA	TAT2	0.0671359	0.108814
DNA_transposon/TIR/Harbinger	Xenon		41	0.00457999	0.00741655		DNA_transposon/TIR/Mariner	Thalos	0.0602101	0.0975882
DNA_transposon/TIR/Harbinger	Zong		4	0.000446828	0.000723565		Retrotransposon/LTR/Gypsy	Cereba	0.0588696	0.0954155
DNA_transposon/TIR/HAT	Ac/Ds		19	0.00212243	0.00343694		DNA_transposon/TIR/CACTA	Hamlet	0.0502682	0.0814744
DNA_transposon/TIR/HAT	Aurec		14	0.0015639	0.00253248		Retrotransposon/LTR/Copia	TAR2	0.0490394	0.0794828
DNA_transposon/TIR/HAT	George		27	0.00301609	0.00488407		unknown/unknown/unknown	Xabor	0.0489277	0.0793017
DNA_transposon/TIR/HAT	Harper		20	0.00223414	0.00361783		Retrotransposon/LTR/unknown	unnamed	0.0445711	0.0722406
DNA_transposon/TIR/HAT	unnamed		4	0.000446828	0.000723565		DNA_transposon/TIR/CACTA	Manor	0.0440126	0.0713353
DNA_transposon/TIR/Mariner	Aison		34	0.00379804	0.00615031		Retrotransposon/LTR/unknown	Cassandra	0.0439009	0.0711543
DNA_transposon/TIR/Mariner	Antonio		2	0.000223414	0.000361783		Retrotransposon/LTR/Gypsy	Lisa	0.0424487	0.0688006
DNA_transposon/TIR/Mariner	Arran		8	0.000893656	0.00144713		Retrotransposon/LTR/Gypsy	unnamed	0.0407731	0.0660848
DNA_transposon/TIR/Mariner	Athos		90	0.0100536	0.0162802		Retrotransposon/LTR/Gypsy	unnamed	0.0405496	0.0657227
DNA_transposon/TIR/Mariner	Democles		14	0.0015639	0.00253248		DNA_transposon/TIR/Harbinger	Kong	0.0394326	0.0639121
DNA_transposon/TIR/Mariner	Eos		86	0.0096068	0.0155567		Retrotransposon/LTR/Copia	Ale	0.0386506	0.0626447
DNA_transposon/TIR/Mariner	Eos		2	0.000223414	0.000361783		Retrotransposon/LINE/unknown	Stasy	0.0380921	0.0617395
DNA_transposon/TIR/Mariner	Fortuna		143	0.0159741	0.0258675		unknown/unknown/unknown	XC	0.0370867	0.06011
DNA_transposon/TIR/Mariner	Hades		48	0.00536194	0.00868279		DNA_transposon/TIR/CACTA	Sherlock	0.0368633	0.0597479
DNA_transposon/TIR/Mariner	Icarus		130	0.0145219	0.0235159		Retrotransposon/LTR/Copia	Leojyg	0.0359697	0.0582994
DNA_transposon/TIR/Mariner	Icarus		48	0.00536194	0.00868279		Retrotransposon/LTR/Copia	unnamed	0.0355228	0.0575752
DNA_transposon/TIR/Mariner	Jason		21	0.00234585	0.00379872		Retrotransposon/LTR/Copia	Usier	0.035076	0.056851
DNA_transposon/TIR/Mariner	Marius		8	0.000893656	0.00144713		Retrotransposon/LTR/Gypsy	unnamed	0.0341823	0.0554026
DNA_transposon/TIR/Mariner	Mercia		28	0.0031278	0.00506496		unknown/unknown/unknown	Walter	0.0330653	0.053592
DNA_transposon/TIR/Mariner	MITE		2	0.000223414	0.000361783		Retrotransposon/LTR/Copia	Rada	0.0327302	0.0530489
DNA_transposon/TIR/Mariner	MITE		1	0.000111707	0.000180891		unknown/unknown/unknown	unnamed	0.0309428	0.050152
DNA_transposon/TIR/Mariner	Oleus		34	0.00379804	0.00615031		Retrotransposon/LTR/Gypsy	Vagabond	0.0301609	0.0488846
DNA_transposon/TIR/Mariner	Pan		27	0.00301609	0.00488407		Retrotransposon/LTR/Copia	Valerie	0.0300492	0.0487036
DNA_transposon/TIR/Mariner	Phoebus		29	0.0032395	0.00524585		Retrotransposon/LTR/Gypsy	Sukkula	0.0299375	0.0485225
DNA_transposon/TIR/Mariner	Pluto		2	0.000223414	0.000361783		DNA_transposon/TIR/CACTA	Donald	0.0297141	0.0481604
DNA_transposon/TIR/Mariner	Polyphemus		166	0.0185434	0.030028		Retrotransposon/LINE/unknown	Miuse	0.0291555	0.0472551
DNA_transposon/TIR/Mariner	Stolos		137	0.0153039	0.0247821		unknown/unknown/unknown	Xenos	0.0289321	0.046893
DNA_transposon/TIR/Mariner	Stowaway MITE		4	0.000446828	0.000723565		DNA_transposon/TIR/CACTA	Mandrake	0.0288204	0.046712
DNA_transposon/TIR/Mariner	Tantalos		80	0.00893656	0.0144713		Retrotransposon/LTR/Copia	Sasanda	0.0274799	0.0445393
DNA_transposon/TIR/Mariner	Thalos		539	0.0602101	0.0975004		DNA_transposon/unknown/unknown	unnamed	0.0273682	0.0443583
DNA_transposon/TIR/Mariner	Thalos		18	0.00201073	0.00325604		Retrotransposon/LINE/unknown	unnamed	0.0262511	0.0425477
DNA_transposon/TIR/Mariner	unnamed		3	0.000335121	0.000542674		Retrotransposon/LTR/unknown	Veju	0.0260277	0.0421856
DNA_transposon/TIR/Mariner	unnamed		2	0.000223414	0.000361783		Retrotransposon/LTR/Gypsy	Haight	0.025916	0.0420046
DNA_transposon/TIR/Mariner	unnamed		9	0.00100536	0.00162802		Retrotransposon/LTR/Gypsy	Olivia	0.025916	0.0420046
DNA_transposon/TIR/Mutator	Annie		13	0.00145219	0.00235159		DNA_transposon/TIR/CACTA	Heyjude	0.0253575	0.0410993
DNA_transposon/TIR/Mutator	Apollo		60	0.00670242	0.0108535		Retrotransposon/LTR/unknown	Xalas	0.0252458	0.0409182
DNA_transposon/TIR/Mutator	Argo		15	0.00167561	0.00271337		Retrotransposon/LTR/unknown	Artem	0.024017	0.0389266
DNA_transposon/TIR/Mutator	Argus		31	0.00346292	0.00560763		Retrotransposon/LTR/Gypsy	Jela	0.0230116	0.0372972
DNA_transposon/TIR/Mutator	Charon		4	0.000446828	0.000723565		DNA_transposon/TIR/CACTA	TAT5	0.0211126	0.0342192
DNA_transposon/TIR/Mutator	Deimos		1121	0.125224	0.202779		Retrotransposon/LINE/unknown	Alexandra	0.0199956	0.0324087
DNA_transposon/TIR/Mutator	Gerald		19	0.00212243	0.00343694		DNA_transposon/TIR/Mariner	Polyphemus	0.0185434	0.030055
DNA_transposon/TIR/Mutator	Hermes		10	0.00111707	0.00180891		Retrotransposon/LTR/Copia	unnamed	0.0180965	0.0293308
DNA_transposon/TIR/Mutator	HORMU		37	0.00413316	0.00669298		DNA_transposon/TIR/CACTA	unnamed	0.0178731	0.0289687
DNA_transposon/TIR/Mutator	HORMU2		73	0.00815461	0.0132051		DNA_transposon/TIR/CACTA	Enac	0.0172029	0.0278823
DNA_transposon/TIR/Mutator	Joseph		24	0.00268097	0.00434139		Retrotransposon/LTR/Copia	Lara	0.0165326	0.026796
DNA_transposon/TIR/Mutator	Murray		3	0.000335121	0.000542674		Retrotransposon/LTR/Gypsy	Zuhra	0.0165326	0.026796
DNA_transposon/TIR/Mutator	Oscar		46	0.00513852	0.008321		DNA_transposon/TIR/Harbinger	Kerberos	0.0163092	0.0264339
DNA_transposon/TIR/Mutator	Pilifon		24	0.00268097	0.00434139		DNA_transposon/TIR/Mariner	Fortuna	0.0159741	0.0258907
DNA_transposon/TIR/Mutator	Remus		117	0.0130697	0.0211643		DNA_transposon/TIR/Mariner	Stolos	0.0153039	0.0248044
DNA_transposon/TIR/Mutator	Rhea		87	0.00971851	0.0157375		Retrotransposon/LINE/unknown	Isabelle	0.014857	0.0240802
DNA_transposon/TIR/Mutator	Spring		11	0.00122878	0.0019898		Retrotransposon/LTR/Gypsy	unnamed	0.014857	0.0240802
DNA_transposon/TIR/Mutator	Troy		2	0.000223414	0.000361783		DNA_transposon/TIR/CACTA	Fergat	0.0146336	0.0237181
DNA_transposon/TIR/Mutator	unnamed		4	0.000446828	0.000723565		DNA_transposon/TIR/Mariner	Icarus	0.0145219	0.023537
DNA_transposon/TIR/Mutator	unnamed		4	0.000446828	0.000723565		Retrotransposon/LTR/Copia	Oref	0.0145219	0.023537
DNA_transposon/TIR/Mutator	unnamed	expressed	6	0.000670242	0.00108535		Retrotransposon/LTR/Copia	Caspar	0.0142985	0.0231749
DNA_transposon/TIR/Mutator	unnamed		3	0.000335121	0.000542674		Retrotransposon/LINE/unknown	Ramona	0.0138517	0.0224507
DNA_transposon/TIR/Mutator	unnamed		29	0.0032395	0.00524585		Retrotransposon/LTR/Copia	Bianca	0.01374	0.0222697
DNA_transposon/TIR/Mutator	Vacuna		31	0.00346292	0.00560763		Retrotransposon/LTR/Copia	TAR1	0.0132931	0.0215454
DNA_transposon/TIR/Mutator	Vacuna		2	0.000223414	0.000361783		DNA_transposon/TIR/Mutator	Remus	0.0130697	0.0211833
DNA_transposon/TIR/Mutator	Zeus		3	0.000335121	0.000542674		Retrotransposon/LTR/Copia	Ikya	0.0127346	0.0206402
DNA_transposon/TIR/unknown	Belus		8	0.000893656	0.00144713		Retrotransposon/LINE/unknown	Yvonne	0.0118409	0.0191917
DNA_transposon/TIR/unknown	Erato		24	0.00268097	0.00434139		Retrotransposon/LTR/Gypsy	Heidi	0.0112824	0.0182865
DNA_transposon/TIR/unknown	Nisos		3	0.000335121	0.000542674		DNA_transposon/Helitron/Helitron	Helios	0.0111707	0.0181054
DNA_transposon/TIR/unknown	Pong		3	0.000335121	0.000542674		DNA_transposon/TIR/Harbinger	Coeus	0.0111707	0.0181054
DNA_transposon/TIR/unknown	Pong	expressed	3	0.000335121	0.000542674		DNA_transposon/TIR/Harbinger	Rong	0.0109473	0.0177433
DNA_transposon/TIR/unknown	unnamed		1	0.000111707	0.000180891		Retrotransposon/LTR/Copia	Olivia	0.0105005	0.0170191
DNA_transposon/unknown/unknown	Buhui		2	0.000223414	0.000361783		Retrotransposon/LINE/unknown	Reina	0.0101653	0.0164759
DNA_transposon/unknown/unknown	Castaway		10	0.00111707	0.00180891		DNA_transposon/TIR/Mariner	Athos	0.0100536	0.0162949
DNA_transposon/unknown/unknown	Ditto		11	0.00122878	0.0019898		Retrotransposon/LTR/Copia	Giselle	0.0100536	0.0162949
DNA_transposon/unknown/unknown	Kiddo		1	0.000111707	0.000180891		Retrotransposon/LTR/Gypsy	Lolaog	0.00994192	0.0161138
DNA_transposon/unknown/unknown	Misenos		13	0.00145219	0.00235159		DNA_transposon/TIR/Mutator	Rhea	0.00971851	0.0157517
DNA_transposon/unknown/unknown	Mordred		1	0.000111707	0.000180891		DNA_transposon/TIR/Mariner	Eos	0.0096068	0.0155707
DNA_transposon/unknown/unknown	Nisos		1	0.000111707	0.000180891		DNA_transposon/TIR/CACTA	Gaston	0.0094951	0.0153896
DNA_transposon/unknown/unknown	Pangrangja		14	0.0015639	0.00253248		Retrotransposon/LTR/Copia	HORPIA2	0.0094951	0.0153896
DNA_transposon/unknown/unknown	Ping		4	0.000446828	0.000723565		DNA_transposon/TIR/Harbinger	Orpheus	0.00938339	0.0152085
DNA_transposon/unknown/unknown	Talisker		7	0.000781949	0.00126624		Retrotransposon/LTR/Gypsy	HORGY	0.00938339	0.0152085
DNA_transposon/unknown/unknown	unnamed		4	0.000446828	0.000723565		DNA_transposon/TIR/Mariner	Tantalos	0.00893656	0.0144843
DNA_transposon/unknown/unknown	unnamed		2	0.000223414	0.000361783		unknown/unknown/unknown	TaiI	0.00871315	0.0141222
DNA_transposon/unknown/unknown	unnamed		245	0.0273682	0.0443184		unknown/unknown/unknown	XI	0.00871315	0.0141222
DNA_transposon/unknown/unknown	unnamed	expressed	72	0.0080429	0.0130242		unknown/unknown/unknown	Xusag	0.00860144	0.0139412
DNA_transposon/unknown/unknown	Xitos		65	0.00726096	0.0117579		unknown/unknown/unknown	unnamed	0.00837803	0.0135791
DNA_transposon/unknown/unknown	Youren		1	0.000111707	0.000180891		DNA_transposon/TIR/Mutator	HORMU2	0.00815461	0.013217
Retrotransposon/LINE/unknown	Alexandra		179	0.0199956	0.0323796		Retrotransposon/LTR/unknown	Sandra	0.00815461	0.013217
Retrotransposon/LINE/unknown	BALN2		3	0.000335121	0.000542674		DNA_transposon/unknown/unknown	unnamed	0.0080429	0.0130359
Retrotransposon/LINE/unknown	BLIN		1	0.000111707	0.000180891		unknown/unknown/unknown	Emma	0.0080429	0.0130359
Retrotransposon/LINE/unknown	Isabelle		133	0.014857	0.0240586		DNA_transposon/TIR/CACTA	En/Spm	0.00759608	0.0123117
Retrotransposon/LINE/unknown	Karin		1060	0.118409	0.191745		Retrotransposon/LTR/Copia	Inav	0.00748437	0.0121306
Retrotransposon/LINE/unknown	Mara		4	0.000446828	0.000723565		DNA_transposon/TIR/CACTA	Janus	0.00726096	0.0117685
Retrotransposon/LINE/unknown	Miuse		261	0.0291555	0.0472126		DNA_transposon/unknown/unknown	Xitos	0.00726096	0.0117685
Retrotransposon/LINE/unknown	Morpheus		32	0.00357462	0.00578852		Retrotransposon/LTR/Copia	Gina	0.00703754	0.0114064
Retrotransposon/LINE/unknown	Nadine		8	0.000893656	0.00144713		Retrotransposon/LTR/Copia	Ida	0.00692583	0.0112254
Retrotransposon/LINE/unknown	Nala		16	0.00178731	0.00289426		DNA_transposon/TIR/Mutator	Apollo	0.00670242	0.0108632
Retrotransposon/LINE/unknown	Nicole		10	0.00111707	0.00180891		unknown/unknown/unknown	XIR	0.00670242	0.0108632
Retrotransposon/LINE/unknown	Ophelia		21	0.00234585	0.00379872		Retrotransposon/LTR/unknown	Varna	0.00647901	0.0105011
Retrotransposon/LINE/unknown	Paula		45	0.00502682	0.00814011		unknown/unknown/unknown	Xanti	0.00647901	0.0105011
Retrotransposon/LINE/unknown	Persephone		28	0.0031278	0.00506496		Retrotransposon/LINE/unknown	unnamed	0.0063673	0.0103201
Retrotransposon/LINE/unknown	Ramona		124	0.0138517	0.0224305		Retrotransposon/LTR/Copia	Herman	0.00625559	0.010139
Retrotransposon/LINE/unknown	Reina		91	0.0101653	0.0164611		unknown/unknown/unknown	Xian	0.00592047	0.00959587
Retrotransposon/LINE/unknown	RILN4		2	0.000223414	0.000361783		Retrotransposon/LTR/Copia	Elena	0.00558535	0.00905271
Retrotransposon/LINE/unknown	RILN5		5	0.000558535	0.000904457		DNA_transposon/TIR/Harbinger	unnamed	0.00547364	0.00887165
Retrotransposon/LINE/unknown	RILN6		11	0.00122878	0.0019898		unknown/unknown/unknown	TaiI	0.00547364	0.00887165
Retrotransposon/LINE/unknown	Sara		4	0.000446828	0.000723565		DNA_transposon/TIR/CACTA	TAT4	0.00536194	0.0086906
Retrotransposon/LINE/unknown	Stasy		341	0.0380921	0.061684		DNA_transposon/TIR/Mariner	Hades	0.00536194	0.0086906
Retrotransposon/LINE/unknown	unnamed		235	0.0262511	0.0425095		DNA_transposon/TIR/Mariner	Icarus	0.00536194	0.0086906
Retrotransposon/LINE/unknown	unnamed		6	0.000670242	0.00108535		unknown/unknown/unknown	Xumet	0.00536194	0.0086906
Retrotransposon/LINE/unknown	unnamed		29	0.0032395	0.00524585		DNA_transposon/TIR/Mutator	Oscar	0.00513852	0.00832849
Retrotransposon/LINE/unknown	unnamed		57	0.0063673	0.0103108		Retrotransposon/LTR/Gypsy	Geneva	0.00513852	0.00832849
Retrotransposon/LINE/unknown	Yolanda		19	0.00212243	0.00343694		Retrotransposon/LINE/unknown	Paula	0.00502682	0.00814744
Retrotransposon/LINE/unknown	Yvonne		106	0.0118409	0.0191745		Retrotransposon/LTR/unknown	unnamed	0.00502682	0.00814744
Retrotransposon/LTR/Copia	Ale		346	0.0386506	0.0625884		Retrotransposon/LTR/unknown	unnamed	0.00469169	0.00760427
Retrotransposon/LTR/Copia	Angela		20327	2.27067	3.67698		DNA_transposon/TIR/CACTA	VincentTIR	0.00457999	0.00742322
Retrotransposon/LTR/Copia	Angela		628	0.070152	0.1136		DNA_transposon/TIR/Harbinger	Xenon	0.00457999	0.00742322
Retrotransposon/LTR/Copia	Anna		13	0.00145219	0.00235159		DNA_transposon/TIR/CACTA	En/Spm	0.00446828	0.00724217
Retrotransposon/LTR/Copia	Barbara		11655	1.30195	2.10829		Retrotransposon/LTR/Copia	Boba	0.00446828	0.00724217
Retrotransposon/LTR/Copia	BARE		5	0.000558535	0.000904457		Retrotransposon/LTR/unknown	Eway	0.00446828	0.00724217
Retrotransposon/LTR/Copia	BARE		38	0.00424487	0.00687387		Retrotransposon/LTR/Copia	BARE	0.00424487	0.00688006
Retrotransposon/LTR/Copia	BARE1		1297	0.144884	0.234616		DNA_transposon/TIR/Mutator	HORMU	0.00413316	0.006699
Retrotransposon/LTR/Copia	Bianca		123	0.01374	0.0222496		Retrotransposon/LTR/Copia	unnamed	0.00402145	0.00651795
Retrotransposon/LTR/Copia	Bilby		1768	0.197498	0.319816		Retrotransposon/LTR/Copia	TAR3	0.00390975	0.00633689
Retrotransposon/LTR/Copia	Boba		40	0.00446828	0.00723565		Retrotransposon/LTR/unknown	Michelle	0.00390975	0.00633689
Retrotransposon/LTR/Copia	Caspar		128	0.0142985	0.0231541		DNA_transposon/TIR/CACTA	Joey	0.00379804	0.00615584
Retrotransposon/LTR/Copia	Claudia		2514	0.280831	0.454761		DNA_transposon/TIR/Mariner	Aison	0.00379804	0.00615584
Retrotransposon/LTR/Copia	Claudia		34	0.00379804	0.00615031		DNA_transposon/TIR/Mariner	Oleus	0.00379804	0.00615584
Retrotransposon/LTR/Copia	Danica		4	0.000446828	0.000723565		Retrotransposon/LTR/Copia	Claudia	0.00379804	0.00615584
Retrotransposon/LTR/Copia	Daniela		1046	0.116846	0.189212		unknown/unknown/unknown	Iapetus	0.00368633	0.00597479
Retrotransposon/LTR/Copia	Elena		50	0.00558535	0.00904457		Retrotransposon/LINE/unknown	Morpheus	0.00357462	0.00579373
Retrotransposon/LTR/Copia	Eugene		2715	0.303285	0.49112		Retrotransposon/LTR/Gypsy	RIRE7	0.00357462	0.00579373
Retrotransposon/LTR/Copia	Georgia		13	0.00145219	0.00235159		DNA_transposon/TIR/Harbinger	Victor	0.00346292	0.00561268
Retrotransposon/LTR/Copia	Gina		63	0.00703754	0.0113962		DNA_transposon/TIR/Mutator	Argus	0.00346292	0.00561268
Retrotransposon/LTR/Copia	Giselle		90	0.0100536	0.0162802		DNA_transposon/TIR/Mutator	Vacuna	0.00346292	0.00561268
Retrotransposon/LTR/Copia	Glenda		25	0.00279268	0.00452228		unknown/unknown/unknown	XG	0.00346292	0.00561268
Retrotransposon/LTR/Copia	Herman		56	0.00625559	0.0101299		Retrotransposon/LTR/Gypsy	kangourou	0.00335121	0.00543162
Retrotransposon/LTR/Copia	Hopscotch		18	0.00201073	0.00325604		DNA_transposon/TIR/Mariner	Phoebus	0.0032395	0.00525057
Retrotransposon/LTR/Copia	HORPIA		5	0.000558535	0.000904457		DNA_transposon/TIR/Mutator	unnamed	0.0032395	0.00525057
Retrotransposon/LTR/Copia	HORPIA2		85	0.0094951	0.0153758		Retrotransposon/LINE/unknown	unnamed	0.0032395	0.00525057
Retrotransposon/LTR/Copia	Ida		62	0.00692583	0.0112153		Retrotransposon/LTR/Copia	unnamed	0.0032395	0.00525057
Retrotransposon/LTR/Copia	Ikeros		23	0.00256926	0.0041605		Retrotransposon/LTR/unknown	RIRE1	0.0032395	0.00525057
Retrotransposon/LTR/Copia	Ikya		114	0.0127346	0.0206216		DNA_transposon/TIR/Mariner	Mercia	0.0031278	0.00506952
Retrotransposon/LTR/Copia	Inav		67	0.00748437	0.0121197		Retrotransposon/LINE/unknown	Persephone	0.0031278	0.00506952
Retrotransposon/LTR/Copia	Inga		2865	0.320041	0.518254		DNA_transposon/TIR/HAT	George	0.00301609	0.00488846
Retrotransposon/LTR/Copia	Ivana		8	0.000893656	0.00144713		DNA_transposon/TIR/Mariner	Pan	0.00301609	0.00488846
Retrotransposon/LTR/Copia	Kasia		10	0.00111707	0.00180891		Retrotransposon/LTR/unknown	Martin	0.00301609	0.00488846
Retrotransposon/LTR/Copia	Lara		148	0.0165326	0.0267719		Retrotransposon/LTR/Copia	Glenda	0.00279268	0.00452635
Retrotransposon/LTR/Copia	Leojyg		322	0.0359697	0.058247		DNA_transposon/TIR/Mutator	Joseph	0.00268097	0.0043453
Retrotransposon/LTR/Copia	Liuling		19	0.00212243	0.00343694		DNA_transposon/TIR/Mutator	Pilifon	0.00268097	0.0043453
Retrotransposon/LTR/Copia	Maximus		6901	0.77089	1.24833		DNA_transposon/TIR/unknown	Erato	0.00268097	0.0043453
Retrotransposon/LTR/Copia	Olivia		94	0.0105005	0.0170038		Retrotransposon/SINE/unknown	unnamed	0.00268097	0.0043453
Retrotransposon/LTR/Copia	Oref		130	0.0145219	0.0235159		Retrotransposon/LTR/Copia	Ikeros	0.00256926	0.00416425
Retrotransposon/LTR/Copia	Rada		293	0.0327302	0.0530012		unknown/unknown/unknown	Xevox	0.00256926	0.00416425
Retrotransposon/LTR/Copia	RIRE5		1	0.000111707	0.000180891		DNA_transposon/Helitron/Helitron	Hector	0.00245755	0.00398319
Retrotransposon/LTR/Copia	Rita		9	0.00100536	0.00162802		DNA_transposon/TIR/CACTA	Kane	0.00245755	0.00398319
Retrotransposon/LTR/Copia	Sasanda		246	0.0274799	0.0444993		unknown/unknown/unknown	unnamed	0.00245755	0.00398319
Retrotransposon/LTR/Copia	TAR1		119	0.0132931	0.0215261		DNA_transposon/TIR/Mariner	Jason	0.00234585	0.00380214
Retrotransposon/LTR/Copia	TAR2		439	0.0490394	0.0794113		Retrotransposon/LINE/unknown	Ophelia	0.00234585	0.00380214
Retrotransposon/LTR/Copia	TAR3		35	0.00390975	0.0063312		DNA_transposon/TIR/CACTA	Nico	0.00223414	0.00362108
Retrotransposon/LTR/Copia	TAR4		1	0.000111707	0.000180891		DNA_transposon/TIR/Harbinger	OsKong	0.00223414	0.00362108
Retrotransposon/LTR/Copia	unnamed		318	0.0355228	0.0575235		DNA_transposon/TIR/HAT	Harper	0.00223414	0.00362108
Retrotransposon/LTR/Copia	unnamed		162	0.0180965	0.0293044		Retrotransposon/LTR/unknown	Ronda	0.00223414	0.00362108
Retrotransposon/LTR/Copia	unnamed		29	0.0032395	0.00524585		DNA_transposon/TIR/HAT	Ac/Ds	0.00212243	0.00344003
Retrotransposon/LTR/Copia	unnamed	expressed	13	0.00145219	0.00235159		DNA_transposon/TIR/Mutator	Gerald	0.00212243	0.00344003
Retrotransposon/LTR/Copia	unnamed		36	0.00402145	0.00651209		Retrotransposon/LINE/unknown	Yolanda	0.00212243	0.00344003
Retrotransposon/LTR/Copia	Usier		314	0.035076	0.0567999		Retrotransposon/LTR/Copia	Liuling	0.00212243	0.00344003
Retrotransposon/LTR/Copia	Valerie		269	0.0300492	0.0486598		DNA_transposon/TIR/CACTA	TAT3	0.00201073	0.00325897
Retrotransposon/LTR/Copia	WIS		8880	0.991958	1.60632		DNA_transposon/TIR/Mariner	Thalos	0.00201073	0.00325897
Retrotransposon/LTR/Copia	Zenia		7	0.000781949	0.00126624		Retrotransposon/LTR/Copia	Hopscotch	0.00201073	0.00325897
Retrotransposon/LTR/Gypsy	BAGY		11	0.00122878	0.0019898		Retrotransposon/LTR/Gypsy	Jody	0.00189902	0.00307792
Retrotransposon/LTR/Gypsy	BAGY1		2181	0.243633	0.394524		DNA_transposon/TIR/CACTA	Ivan	0.00178731	0.00289687
Retrotransposon/LTR/Gypsy	BAGY1		6	0.000670242	0.00108535		Retrotransposon/LINE/unknown	Nala	0.00178731	0.00289687
Retrotransposon/LTR/Gypsy	BAGY2		4408	0.492404	0.797369		DNA_transposon/TIR/Mutator	Argo	0.00167561	0.00271581
Retrotransposon/LTR/Gypsy	Bargy		5	0.000558535	0.000904457		Retrotransposon/LTR/unknown	Xalas	0.00167561	0.00271581
Retrotransposon/LTR/Gypsy	Bargy		3	0.000335121	0.000542674		unknown/unknown/unknown	Xobar	0.00167561	0.00271581
Retrotransposon/LTR/Gypsy	Carmilla		3184	0.355675	0.575958		DNA_transposon/TIR/HAT	Aurec	0.0015639	0.00253476
Retrotransposon/LTR/Gypsy	Cereba		21557	2.40807	3.89948		DNA_transposon/TIR/Mariner	Democles	0.0015639	0.00253476
Retrotransposon/LTR/Gypsy	Cereba		527	0.0588696	0.0953297		DNA_transposon/unknown/unknown	Pangrangja	0.0015639	0.00253476
Retrotransposon/LTR/Gypsy	Danae		3830	0.427838	0.692814		DNA_transposon/TIR/Mutator	Annie	0.00145219	0.0023537
Retrotransposon/LTR/Gypsy	Daniela		4211	0.470398	0.761734		DNA_transposon/unknown/unknown	Misenos	0.00145219	0.0023537
Retrotransposon/LTR/Gypsy	Dearmi		5	0.000558535	0.000904457		Retrotransposon/LTR/Copia	Anna	0.00145219	0.0023537
Retrotransposon/LTR/Gypsy	Derami		9273	1.03586	1.67741		Retrotransposon/LTR/Copia	Georgia	0.00145219	0.0023537
Retrotransposon/LTR/Gypsy	dingo		4	0.000446828	0.000723565		Retrotransposon/LTR/Copia	unnamed	0.00145219	0.0023537
Retrotransposon/LTR/Gypsy	Egug		15991	1.78631	2.89263		unknown/unknown/unknown	Xusuf	0.00145219	0.0023537
Retrotransposon/LTR/Gypsy	Erika		10725	1.19806	1.94006		DNA_transposon/TIR/CACTA	En/Spm	0.00134048	0.00217265
Retrotransposon/LTR/Gypsy	Fatima		15372	1.71716	2.78066		unknown/unknown/unknown	Nancy	0.00134048	0.00217265
Retrotransposon/LTR/Gypsy	Geneva		46	0.00513852	0.008321		DNA_transposon/TIR/Mutator	Spring	0.00122878	0.0019916
Retrotransposon/LTR/Gypsy	Haight		232	0.025916	0.0419668		DNA_transposon/unknown/unknown	Ditto	0.00122878	0.0019916
Retrotransposon/LTR/Gypsy	Hawi		1209	0.135054	0.218698		Retrotransposon/LINE/unknown	RILN6	0.00122878	0.0019916
Retrotransposon/LTR/Gypsy	Heidi		101	0.0112824	0.01827		Retrotransposon/LTR/Gypsy	BAGY	0.00122878	0.0019916
Retrotransposon/LTR/Gypsy	Heidi		5	0.000558535	0.000904457		Retrotransposon/LTR/unknown	Cassandra	0.00122878	0.0019916
Retrotransposon/LTR/Gypsy	HORGY		84	0.00938339	0.0151949		unknown/unknown/unknown	Enuc	0.00122878	0.0019916
Retrotransposon/LTR/Gypsy	Ifis		4879	0.545018	0.882569		DNA_transposon/TIR/Mutator	Hermes	0.00111707	0.00181054
Retrotransposon/LTR/Gypsy	Jela		206	0.0230116	0.0372636		DNA_transposon/unknown/unknown	Castaway	0.00111707	0.00181054
Retrotransposon/LTR/Gypsy	Jeli		2990	0.334004	0.540865		Retrotransposon/LINE/unknown	Nicole	0.00111707	0.00181054
Retrotransposon/LTR/Gypsy	Jody		17	0.00189902	0.00307515		Retrotransposon/LTR/Copia	Kasia	0.00111707	0.00181054
Retrotransposon/LTR/Gypsy	kangourou		30	0.00335121	0.00542674		unknown/unknown/unknown	Afa	0.00111707	0.00181054
Retrotransposon/LTR/Gypsy	Latidu		3582	0.400134	0.647953		unknown/unknown/unknown	Milton	0.00111707	0.00181054
Retrotransposon/LTR/Gypsy	Laura		10566	1.1803	1.9113		DNA_transposon/TIR/Mariner	unnamed	0.00100536	0.00162949
Retrotransposon/LTR/Gypsy	Lila		954	0.106568	0.17257		Retrotransposon/LTR/Copia	Rita	0.00100536	0.00162949
Retrotransposon/LTR/Gypsy	Lisa		380	0.0424487	0.0687387		DNA_transposon/TIR/CACTA	Dagobert	0.000893656	0.00144843
Retrotransposon/LTR/Gypsy	Lolaog		89	0.00994192	0.0160993		DNA_transposon/TIR/CACTA	Sandro	0.000893656	0.00144843
Retrotransposon/LTR/Gypsy	Lolaog		3	0.000335121	0.000542674		DNA_transposon/TIR/Mariner	Arran	0.000893656	0.00144843
Retrotransposon/LTR/Gypsy	Nusif		5921	0.661417	1.07106		DNA_transposon/TIR/Mariner	Marius	0.000893656	0.00144843
Retrotransposon/LTR/Gypsy	Olivia		232	0.025916	0.0419668		DNA_transposon/TIR/unknown	Belus	0.000893656	0.00144843
Retrotransposon/LTR/Gypsy	OsTaz		1	0.000111707	0.000180891		Retrotransposon/LINE/unknown	Nadine	0.000893656	0.00144843
Retrotransposon/LTR/Gypsy	Quinta		3277	0.366064	0.592781		Retrotransposon/LTR/Copia	Ivana	0.000893656	0.00144843
Retrotransposon/LTR/Gypsy	RIRE142		2	0.000223414	0.000361783		Retrotransposon/LTR/Gypsy	unnamed	0.000893656	0.00144843
Retrotransposon/LTR/Gypsy	RIRE146		1	0.000111707	0.000180891		DNA_transposon/TIR/CACTA	Preston	0.000781949	0.00126738
Retrotransposon/LTR/Gypsy	RIRE176		1	0.000111707	0.000180891		DNA_transposon/unknown/unknown	Talisker	0.000781949	0.00126738
Retrotransposon/LTR/Gypsy	RIRE177		1	0.000111707	0.000180891		Retrotransposon/LTR/Copia	Zenia	0.000781949	0.00126738
Retrotransposon/LTR/Gypsy	RIRE179		1	0.000111707	0.000180891		Retrotransposon/LTR/Gypsy	unnamed	0.000781949	0.00126738
Retrotransposon/LTR/Gypsy	RIRE3		1	0.000111707	0.000180891		Retrotransposon/LTR/Gypsy	Wham	0.000781949	0.00126738
Retrotransposon/LTR/Gypsy	RIRE7		32	0.00357462	0.00578852		unknown/unknown/unknown	unnamed	0.000781949	0.00126738
Retrotransposon/LTR/Gypsy	RIRE8A		5	0.000558535	0.000904457		DNA_transposon/TIR/Harbinger	Islay	0.000670242	0.00108632
Retrotransposon/LTR/Gypsy	RIRE8B		3	0.000335121	0.000542674		DNA_transposon/TIR/Mutator	unnamed	0.000670242	0.00108632
Retrotransposon/LTR/Gypsy	Romana		1233	0.137735	0.223039		Retrotransposon/LINE/unknown	unnamed	0.000670242	0.00108632
Retrotransposon/LTR/Gypsy	Romani		7388	0.825291	1.33643		Retrotransposon/LTR/Gypsy	BAGY1	0.000670242	0.00108632
Retrotransposon/LTR/Gypsy	Romani		2	0.000223414	0.000361783		Retrotransposon/LTR/unknown	unnamed	0.000670242	0.00108632
Retrotransposon/LTR/Gypsy	Sabine		25239	2.81937	4.56552		DNA_transposon/TIR/CACTA	Alfred	0.000558535	0.000905271
Retrotransposon/LTR/Gypsy	Sabrina		118767	13.2671	21.4839		DNA_transposon/TIR/Harbinger	Pong	0.000558535	0.000905271
Retrotransposon/LTR/Gypsy	Sabrina		5	0.000558535	0.000904457		Retrotransposon/LINE/unknown	RILN5	0.000558535	0.000905271
Retrotransposon/LTR/Gypsy	Sakura		10832	1.21001	1.95942		Retrotransposon/LTR/Copia	BARE	0.000558535	0.000905271
Retrotransposon/LTR/Gypsy	Sukkula		884	0.098749	0.159908		Retrotransposon/LTR/Copia	HORPIA	0.000558535	0.000905271
Retrotransposon/LTR/Gypsy	Sukkula		268	0.0299375	0.0484789		Retrotransposon/LTR/Gypsy	Bargy	0.000558535	0.000905271
Retrotransposon/LTR/Gypsy	Sumana		7813	0.872767	1.4133		Retrotransposon/LTR/Gypsy	Dearmi	0.000558535	0.000905271
Retrotransposon/LTR/Gypsy	Sumaya		3881	0.433535	0.702039		Retrotransposon/LTR/Gypsy	Heidi	0.000558535	0.000905271
Retrotransposon/LTR/Gypsy	Surya		4561	0.509496	0.825045		Retrotransposon/LTR/Gypsy	RIRE8A	0.000558535	0.000905271
Retrotransposon/LTR/Gypsy	unnamed		363	0.0405496	0.0656636		Retrotransposon/LTR/Gypsy	Sabrina	0.000558535	0.000905271
Retrotransposon/LTR/Gypsy	unnamed		365	0.0407731	0.0660253		Retrotransposon/LTR/Gypsy	Vagabond	0.000558535	0.000905271
Retrotransposon/LTR/Gypsy	unnamed		133	0.014857	0.0240586		unknown/unknown/unknown	Horus	0.000558535	0.000905271
Retrotransposon/LTR/Gypsy	unnamed	expressed	8	0.000893656	0.00144713		DNA_transposon/TIR/CACTA	Calvin	0.000446828	0.000724217
Retrotransposon/LTR/Gypsy	unnamed		7	0.000781949	0.00126624		DNA_transposon/TIR/CACTA	unnamed	0.000446828	0.000724217
Retrotransposon/LTR/Gypsy	unnamed	centromeric	306	0.0341823	0.0553528		DNA_transposon/TIR/Harbinger	Zong	0.000446828	0.000724217
Retrotransposon/LTR/Gypsy	Vagabond		270	0.0301609	0.0488407		DNA_transposon/TIR/HAT	unnamed	0.000446828	0.000724217
Retrotransposon/LTR/Gypsy	Vagabond		5	0.000558535	0.000904457		DNA_transposon/TIR/Mariner	Stowaway MITE	0.000446828	0.000724217
Retrotransposon/LTR/Gypsy	WHAM		43651	4.87612	7.89609		DNA_transposon/TIR/Mutator	Charon	0.000446828	0.000724217
Retrotransposon/LTR/Gypsy	Wham		7	0.000781949	0.00126624		DNA_transposon/TIR/Mutator	unnamed	0.000446828	0.000724217
Retrotransposon/LTR/Gypsy	Wilma		29892	3.33915	5.4072		DNA_transposon/TIR/Mutator	unnamed	0.000446828	0.000724217
Retrotransposon/LTR/Gypsy	Wilma		2	0.000223414	0.000361783		DNA_transposon/unknown/unknown	Ping	0.000446828	0.000724217
Retrotransposon/LTR/Gypsy	Yasmin		2	0.000223414	0.000361783		DNA_transposon/unknown/unknown	unnamed	0.000446828	0.000724217
Retrotransposon/LTR/Gypsy	Zuhra		148	0.0165326	0.0267719		Retrotransposon/LINE/unknown	Mara	0.000446828	0.000724217
Retrotransposon/LTR/unknown	Artem		215	0.024017	0.0388916		Retrotransposon/LINE/unknown	Sara	0.000446828	0.000724217
Retrotransposon/LTR/unknown	Au		2	0.000223414	0.000361783		Retrotransposon/LTR/Copia	Danica	0.000446828	0.000724217
Retrotransposon/LTR/unknown	Cassandra		393	0.0439009	0.0710903		Retrotransposon/LTR/Gypsy	dingo	0.000446828	0.000724217
Retrotransposon/LTR/unknown	Cassandra		11	0.00122878	0.0019898		Retrotransposon/SINE/unknown	Dido	0.000446828	0.000724217
Retrotransposon/LTR/unknown	Eway		40	0.00446828	0.00723565		unknown/unknown/unknown	Hikkoshi	0.000446828	0.000724217
Retrotransposon/LTR/unknown	Ginger		1453	0.16231	0.262835		unknown/unknown/unknown	Xajek	0.000446828	0.000724217
Retrotransposon/LTR/unknown	Gujog		659	0.0736149	0.119207		DNA_transposon/TIR/CACTA	En/Spm	0.000335121	0.000543162
Retrotransposon/LTR/unknown	Karma		1	0.000111707	0.000180891		DNA_transposon/TIR/CACTA	Eric	0.000335121	0.000543162
Retrotransposon/LTR/unknown	Kulkuri		3	0.000335121	0.000542674		DNA_transposon/TIR/CACTA	Francis	0.000335121	0.000543162
Retrotransposon/LTR/unknown	Martin		27	0.00301609	0.00488407		DNA_transposon/TIR/CACTA	Helios	0.000335121	0.000543162
Retrotransposon/LTR/unknown	Michelle		35	0.00390975	0.0063312		DNA_transposon/TIR/CACTA	Isidor	0.000335121	0.000543162
Retrotransposon/LTR/unknown	Nikita		3	0.000335121	0.000542674		DNA_transposon/TIR/Mariner	unnamed	0.000335121	0.000543162
Retrotransposon/LTR/unknown	RIRE1		29	0.0032395	0.00524585		DNA_transposon/TIR/Mutator	Murray	0.000335121	0.000543162
Retrotransposon/LTR/unknown	RIRE3		1	0.000111707	0.000180891		DNA_transposon/TIR/Mutator	unnamed	0.000335121	0.000543162
Retrotransposon/LTR/unknown	Ronda		20	0.00223414	0.00361783		DNA_transposon/TIR/Mutator	Zeus	0.000335121	0.000543162
Retrotransposon/LTR/unknown	Sandra		73	0.00815461	0.0132051		DNA_transposon/TIR/unknown	Nisos	0.000335121	0.000543162
Retrotransposon/LTR/unknown	Squiq		1	0.000111707	0.000180891		DNA_transposon/TIR/unknown	Pong	0.000335121	0.000543162
Retrotransposon/LTR/unknown	unnamed		6	0.000670242	0.00108535		DNA_transposon/TIR/unknown	Pong	0.000335121	0.000543162
Retrotransposon/LTR/unknown	unnamed		1957	0.218611	0.354004		Retrotransposon/LINE/unknown	BALN2	0.000335121	0.000543162
Retrotransposon/LTR/unknown	unnamed		864	0.0965149	0.15629		Retrotransposon/LTR/Gypsy	Bargy	0.000335121	0.000543162
Retrotransposon/LTR/unknown	unnamed	expressed	399	0.0445711	0.0721757		Retrotransposon/LTR/Gypsy	Lolaog	0.000335121	0.000543162
Retrotransposon/LTR/unknown	unnamed	centromeric	42	0.00469169	0.00759744		Retrotransposon/LTR/Gypsy	RIRE8B	0.000335121	0.000543162
Retrotransposon/LTR/unknown	unnamed		45	0.00502682	0.00814011		Retrotransposon/LTR/unknown	Kulkuri	0.000335121	0.000543162
Retrotransposon/LTR/unknown	Varna		58	0.00647901	0.0104917		Retrotransposon/LTR/unknown	Nikita	0.000335121	0.000543162
Retrotransposon/LTR/unknown	Veju		233	0.0260277	0.0421477		Retrotransposon/SINE/unknown	unnamed	0.000335121	0.000543162
Retrotransposon/LTR/unknown	Xalas		226	0.0252458	0.0408814		unknown/unknown/unknown	Sine	0.000335121	0.000543162
Retrotransposon/LTR/unknown	Xalas		15	0.00167561	0.00271337		DNA_transposon/Helitron/Helitron	Paddington	0.000223414	0.000362108
Retrotransposon/LTR/unknown	Xalax		1714	0.191466	0.310048		DNA_transposon/TIR/CACTA	En-Spm	0.000223414	0.000362108
Retrotransposon/SINE/unknown	Dido		4	0.000446828	0.000723565		DNA_transposon/TIR/Mariner	Antonio	0.000223414	0.000362108
Retrotransposon/SINE/unknown	unnamed		3	0.000335121	0.000542674		DNA_transposon/TIR/Mariner	Eos	0.000223414	0.000362108
Retrotransposon/SINE/unknown	unnamed		24	0.00268097	0.00434139		DNA_transposon/TIR/Mariner	MITE	0.000223414	0.000362108
Revolver	Revolver		2692	0.300715	0.48696		DNA_transposon/TIR/Mariner	Pluto	0.000223414	0.000362108
unknown/unknown/unknown	Afa		10	0.00111707	0.00180891		DNA_transposon/TIR/Mariner	unnamed	0.000223414	0.000362108
unknown/unknown/unknown	Demeter		1108	0.123771	0.200428		DNA_transposon/TIR/Mutator	Troy	0.000223414	0.000362108
unknown/unknown/unknown	Emma		72	0.0080429	0.0130242		DNA_transposon/TIR/Mutator	Vacuna	0.000223414	0.000362108
unknown/unknown/unknown	Enuc		11	0.00122878	0.0019898		DNA_transposon/unknown/unknown	Buhui	0.000223414	0.000362108
unknown/unknown/unknown	Hikkoshi		4	0.000446828	0.000723565		DNA_transposon/unknown/unknown	unnamed	0.000223414	0.000362108
unknown/unknown/unknown	Horus		5	0.000558535	0.000904457		Retrotransposon/LINE/unknown	RILN4	0.000223414	0.000362108
unknown/unknown/unknown	HSATII		1	0.000111707	0.000180891		Retrotransposon/LTR/Gypsy	RIRE142	0.000223414	0.000362108
unknown/unknown/unknown	Iapetus		33	0.00368633	0.00596941		Retrotransposon/LTR/Gypsy	Romani	0.000223414	0.000362108
unknown/unknown/unknown	Ladon		1	0.000111707	0.000180891		Retrotransposon/LTR/Gypsy	Wilma	0.000223414	0.000362108
unknown/unknown/unknown	Milton		10	0.00111707	0.00180891		Retrotransposon/LTR/Gypsy	Yasmin	0.000223414	0.000362108
unknown/unknown/unknown	Morgane		1	0.000111707	0.000180891		Retrotransposon/LTR/unknown	Au	0.000223414	0.000362108
unknown/unknown/unknown	Nancy		12	0.00134048	0.0021707		DNA_transposon/TIR/CACTA	Benito	0.000111707	0.000181054
unknown/unknown/unknown	Sine		3	0.000335121	0.000542674		DNA_transposon/TIR/CACTA	Caspar	0.000111707	0.000181054
unknown/unknown/unknown	TaiI		78	0.00871315	0.0141095		DNA_transposon/TIR/CACTA	Oswald	0.000111707	0.000181054
unknown/unknown/unknown	TaiI	centromeric	49	0.00547364	0.00886368		DNA_transposon/TIR/CACTA	Seamus	0.000111707	0.000181054
unknown/unknown/unknown	unnamed		4751	0.53072	0.859415		DNA_transposon/TIR/CACTA	Sherman	0.000111707	0.000181054
unknown/unknown/unknown	unnamed	subtelomeric	7	0.000781949	0.00126624		DNA_transposon/TIR/Harbinger	Jura	0.000111707	0.000181054
unknown/unknown/unknown	unnamed	telomeric	1882	0.210233	0.340438		DNA_transposon/TIR/Mariner	MITE	0.000111707	0.000181054
unknown/unknown/unknown	unnamed		22	0.00245755	0.00397961		DNA_transposon/TIR/unknown	unnamed	0.000111707	0.000181054
unknown/unknown/unknown	unnamed	centromeric	75	0.00837803	0.0135669		DNA_transposon/unknown/unknown	Kiddo	0.000111707	0.000181054
unknown/unknown/unknown	unnamed	dispersed repeat	12234	1.36701	2.21302		DNA_transposon/unknown/unknown	Mordred	0.000111707	0.000181054
unknown/unknown/unknown	unnamed	tandem repeat	277	0.0309428	0.0501069		DNA_transposon/unknown/unknown	Nisos	0.000111707	0.000181054
unknown/unknown/unknown	unnamed	telomer	1	0.000111707	0.000180891		DNA_transposon/unknown/unknown	Youren	0.000111707	0.000181054
unknown/unknown/unknown	unnamed		7373	0.823929	1.33371		Retrotransposon/LINE/unknown	BLIN	0.000111707	0.000181054
unknown/unknown/unknown	Walter		296	0.0330653	0.0535438		Retrotransposon/LTR/Copia	RIRE5	0.000111707	0.000181054
unknown/unknown/unknown	X1		1	0.000111707	0.000180891		Retrotransposon/LTR/Copia	TAR4	0.000111707	0.000181054
unknown/unknown/unknown	Xabor		438	0.0489277	0.0792304		Retrotransposon/LTR/Gypsy	OsTaz	0.000111707	0.000181054
unknown/unknown/unknown	Xajek		4	0.000446828	0.000723565		Retrotransposon/LTR/Gypsy	RIRE146	0.000111707	0.000181054
unknown/unknown/unknown	Xanti		58	0.00647901	0.0104917		Retrotransposon/LTR/Gypsy	RIRE176	0.000111707	0.000181054
unknown/unknown/unknown	XC		332	0.0370867	0.0600559		Retrotransposon/LTR/Gypsy	RIRE177	0.000111707	0.000181054
unknown/unknown/unknown	Xenos		259	0.0289321	0.0468509		Retrotransposon/LTR/Gypsy	RIRE179	0.000111707	0.000181054
unknown/unknown/unknown	Xevox		23	0.00256926	0.0041605		Retrotransposon/LTR/Gypsy	RIRE3	0.000111707	0.000181054
unknown/unknown/unknown	XG		31	0.00346292	0.00560763		Retrotransposon/LTR/unknown	Karma	0.000111707	0.000181054
unknown/unknown/unknown	XI		78	0.00871315	0.0141095		Retrotransposon/LTR/unknown	RIRE3	0.000111707	0.000181054
unknown/unknown/unknown	Xian		53	0.00592047	0.00958724		Retrotransposon/LTR/unknown	Squiq	0.000111707	0.000181054
unknown/unknown/unknown	XIR		60	0.00670242	0.0108535		unknown/unknown/unknown	HSATII	0.000111707	0.000181054
unknown/unknown/unknown	Xobar		15	0.00167561	0.00271337		unknown/unknown/unknown	Ladon	0.000111707	0.000181054
unknown/unknown/unknown	Xumet		48	0.00536194	0.00868279		unknown/unknown/unknown	Morgane	0.000111707	0.000181054
unknown/unknown/unknown	Xusag		77	0.00860144	0.0139286		unknown/unknown/unknown	unnamed	0.000111707	0.000181054
unknown/unknown/unknown	Xusuf		13	0.00145219	0.00235159		unknown/unknown/unknown	X1	0.000111707	0.000181054

## Sheet: Repeat elements by database
TREP category			Number of SRs	% of all SRs	Identified SRs / database		% of all SRs
DNA_transposon/Helitron	DNA_transposon/Helitron/helitron		124	0.0138517	TREP Repeat DB	521272	58.2297
DNA_transposon/TIR	DNA_transposon/TIR/CACTA		56602	6.32284	Rice Repeat DB	2711	0.302838
	DNA_transposon/TIR/Harbinger		938	0.104781	Rice TE Gene DB	2023	0.225983
	DNA_transposon/TIR/HAT		84	0.00938339	Cereal NT DB	24120	2.69437
	DNA_transposon/TIR/Mariner		1715	0.191578	Rye revolver TE element	2692	0.300715
	DNA_transposon/TIR/Mutator		1779	0.198727	SSR elements	2048	0.228776
	DNA_transposon/TIR/unknown		42	0.00469169	Total number of RE related SRs.	554866	61.9824
DNA_transposon/unknown	DNA_transposon/unknown/unknown		453	0.0506033
Retrotransposon/LTR	Retrotransposon/LTR/Copia		65020	7.26319
	Retrotransposon/LTR/Gypsy		382176	42.6917
	Retrotransposon/LTR/unknown		8525	0.952302
Retrotransposon/LINE	Retrotransposon/LINE/unknown		2831	0.316243
Retrotransposon/SINE	Retrotransposon/SINE/unknown		31	0.00346292
Unknown	unknown/unknown/unknown		29806	3.32954
Rye revolver	revolver		2692	0.300715
Total number of SRs			895199
Number of repeat related SRs			552818	61.7536
category	class	flag	Number of SRs	% of all SRs
TREP database					521272
DNA_transposon/Helitron/Helitron	Hector		22	0.00245755
DNA_transposon/Helitron/Helitron	Helios		100	0.0111707
DNA_transposon/Helitron/Helitron	Paddington		2	0.000223414
DNA_transposon/TIR/CACTA	Alfred		5	0.000558535
DNA_transposon/TIR/CACTA	Balduin		1792	0.200179
DNA_transposon/TIR/CACTA	Benito		1	0.000111707
DNA_transposon/TIR/CACTA	Boris		803	0.0897007
DNA_transposon/TIR/CACTA	Byron		1005	0.112266
DNA_transposon/TIR/CACTA	Calvin		4	0.000446828
DNA_transposon/TIR/CACTA	Caspar		2038	0.227659
DNA_transposon/TIR/CACTA	Clifford		6149	0.686886
DNA_transposon/TIR/CACTA	Conan		779	0.0870198
DNA_transposon/TIR/CACTA	Dagobert		8	0.000893656
DNA_transposon/TIR/CACTA	Donald		266	0.0297141
DNA_transposon/TIR/CACTA	Enac		154	0.0172029
DNA_transposon/TIR/CACTA	En-Spm		2	0.000223414
DNA_transposon/TIR/CACTA	Eric		3	0.000335121
DNA_transposon/TIR/CACTA	Fergat		131	0.0146336
DNA_transposon/TIR/CACTA	Francis		3	0.000335121
DNA_transposon/TIR/CACTA	Gaston		85	0.0094951
DNA_transposon/TIR/CACTA	Hamlet		450	0.0502682
DNA_transposon/TIR/CACTA	Helios		3	0.000335121
DNA_transposon/TIR/CACTA	Heyjude		227	0.0253575
DNA_transposon/TIR/CACTA	Isaac		798	0.0891422
DNA_transposon/TIR/CACTA	Isidor		3	0.000335121
DNA_transposon/TIR/CACTA	Ivan		16	0.00178731
DNA_transposon/TIR/CACTA	Janus		65	0.00726096
DNA_transposon/TIR/CACTA	Joey		34	0.00379804
DNA_transposon/TIR/CACTA	Jorge		24399	2.72554
DNA_transposon/TIR/CACTA	Jude		1812	0.202413
DNA_transposon/TIR/CACTA	Kane		22	0.00245755
DNA_transposon/TIR/CACTA	Mandrake		258	0.0288204
DNA_transposon/TIR/CACTA	Manor		394	0.0440126
DNA_transposon/TIR/CACTA	Nico		20	0.00223414
DNA_transposon/TIR/CACTA	Oswald		1	0.000111707
DNA_transposon/TIR/CACTA	Pavel		7285	0.813786
DNA_transposon/TIR/CACTA	Preston		7	0.000781949
DNA_transposon/TIR/CACTA	Sandro		8	0.000893656
DNA_transposon/TIR/CACTA	Seamus		1	0.000111707
DNA_transposon/TIR/CACTA	Sherlock		330	0.0368633
DNA_transposon/TIR/CACTA	Sherman		1	0.000111707
DNA_transposon/TIR/CACTA	TAT1		4634	0.51765
DNA_transposon/TIR/CACTA	TAT2		601	0.0671359
DNA_transposon/TIR/CACTA	TAT3		18	0.00201073
DNA_transposon/TIR/CACTA	TAT4		48	0.00536194
DNA_transposon/TIR/CACTA	TAT5		189	0.0211126
DNA_transposon/TIR/CACTA	unnamed		160	0.0178731
DNA_transposon/TIR/CACTA	Vincent		1421	0.158736
DNA_transposon/TIR/CACTA	VincentTIR		41	0.00457999
DNA_transposon/TIR/Harbinger	Coeus		100	0.0111707
DNA_transposon/TIR/Harbinger	Islay		6	0.000670242
DNA_transposon/TIR/Harbinger	Jura		1	0.000111707
DNA_transposon/TIR/Harbinger	Kerberos		146	0.0163092
DNA_transposon/TIR/Harbinger	Kong		353	0.0394326
DNA_transposon/TIR/Harbinger	Orpheus		84	0.00938339
DNA_transposon/TIR/Harbinger	OsKong		20	0.00223414
DNA_transposon/TIR/Harbinger	Pong		5	0.000558535
DNA_transposon/TIR/Harbinger	Rong		98	0.0109473
DNA_transposon/TIR/Harbinger	unnamed		49	0.00547364
DNA_transposon/TIR/Harbinger	Victor		31	0.00346292
DNA_transposon/TIR/Harbinger	Xenon		41	0.00457999
DNA_transposon/TIR/Harbinger	Zong		4	0.000446828
DNA_transposon/TIR/HAT	Aurec		14	0.0015639
DNA_transposon/TIR/HAT	George		27	0.00301609
DNA_transposon/TIR/HAT	Harper		20	0.00223414
DNA_transposon/TIR/HAT	unnamed		4	0.000446828
DNA_transposon/TIR/Mariner	Aison		34	0.00379804
DNA_transposon/TIR/Mariner	Antonio		2	0.000223414
DNA_transposon/TIR/Mariner	Athos		90	0.0100536
DNA_transposon/TIR/Mariner	Eos		86	0.0096068
DNA_transposon/TIR/Mariner	Fortuna		143	0.0159741
DNA_transposon/TIR/Mariner	Hades		48	0.00536194
DNA_transposon/TIR/Mariner	Icarus		130	0.0145219
DNA_transposon/TIR/Mariner	Jason		21	0.00234585
DNA_transposon/TIR/Mariner	Marius		8	0.000893656
DNA_transposon/TIR/Mariner	Mercia		28	0.0031278
DNA_transposon/TIR/Mariner	Oleus		34	0.00379804
DNA_transposon/TIR/Mariner	Pan		27	0.00301609
DNA_transposon/TIR/Mariner	Phoebus		29	0.0032395
DNA_transposon/TIR/Mariner	Pluto		2	0.000223414
DNA_transposon/TIR/Mariner	Polyphemus		166	0.0185434
DNA_transposon/TIR/Mariner	Stolos		137	0.0153039
DNA_transposon/TIR/Mariner	Tantalos		80	0.00893656
DNA_transposon/TIR/Mariner	Thalos		539	0.0602101
DNA_transposon/TIR/Mutator	Annie		13	0.00145219
DNA_transposon/TIR/Mutator	Apollo		60	0.00670242
DNA_transposon/TIR/Mutator	Argo		15	0.00167561
DNA_transposon/TIR/Mutator	Argus		31	0.00346292
DNA_transposon/TIR/Mutator	Charon		4	0.000446828
DNA_transposon/TIR/Mutator	Deimos		1121	0.125224
DNA_transposon/TIR/Mutator	Gerald		19	0.00212243
DNA_transposon/TIR/Mutator	Hermes		10	0.00111707
DNA_transposon/TIR/Mutator	HORMU		37	0.00413316
DNA_transposon/TIR/Mutator	HORMU2		73	0.00815461
DNA_transposon/TIR/Mutator	Joseph		24	0.00268097
DNA_transposon/TIR/Mutator	Murray		3	0.000335121
DNA_transposon/TIR/Mutator	Oscar		46	0.00513852
DNA_transposon/TIR/Mutator	Pilifon		24	0.00268097
DNA_transposon/TIR/Mutator	Remus		117	0.0130697
DNA_transposon/TIR/Mutator	Rhea		87	0.00971851
DNA_transposon/TIR/Mutator	Spring		11	0.00122878
DNA_transposon/TIR/Mutator	Troy		2	0.000223414
DNA_transposon/TIR/Mutator	unnamed		4	0.000446828
DNA_transposon/TIR/Mutator	Vacuna		31	0.00346292
DNA_transposon/TIR/Mutator	Zeus		3	0.000335121
DNA_transposon/TIR/unknown	Belus		8	0.000893656
DNA_transposon/TIR/unknown	Erato		24	0.00268097
DNA_transposon/TIR/unknown	Nisos		3	0.000335121
DNA_transposon/TIR/unknown	unnamed		1	0.000111707
DNA_transposon/unknown/unknown	Misenos		13	0.00145219
DNA_transposon/unknown/unknown	Mordred		1	0.000111707
DNA_transposon/unknown/unknown	Nisos		1	0.000111707
DNA_transposon/unknown/unknown	unnamed		4	0.000446828
DNA_transposon/unknown/unknown	Xitos		65	0.00726096
Retrotransposon/LINE/unknown	Alexandra		179	0.0199956
Retrotransposon/LINE/unknown	BALN2		3	0.000335121
Retrotransposon/LINE/unknown	Isabelle		133	0.014857
Retrotransposon/LINE/unknown	Karin		1060	0.118409
Retrotransposon/LINE/unknown	Mara		4	0.000446828
Retrotransposon/LINE/unknown	Miuse		261	0.0291555
Retrotransposon/LINE/unknown	Morpheus		32	0.00357462
Retrotransposon/LINE/unknown	Nadine		8	0.000893656
Retrotransposon/LINE/unknown	Nala		16	0.00178731
Retrotransposon/LINE/unknown	Nicole		10	0.00111707
Retrotransposon/LINE/unknown	Ophelia		21	0.00234585
Retrotransposon/LINE/unknown	Paula		45	0.00502682
Retrotransposon/LINE/unknown	Persephone		28	0.0031278
Retrotransposon/LINE/unknown	Ramona		124	0.0138517
Retrotransposon/LINE/unknown	Reina		91	0.0101653
Retrotransposon/LINE/unknown	Sara		4	0.000446828
Retrotransposon/LINE/unknown	Stasy		341	0.0380921
Retrotransposon/LINE/unknown	unnamed		235	0.0262511
Retrotransposon/LINE/unknown	Yolanda		19	0.00212243
Retrotransposon/LINE/unknown	Yvonne		106	0.0118409
Retrotransposon/LTR/Copia	Ale		346	0.0386506
Retrotransposon/LTR/Copia	Angela		20327	2.27067
Retrotransposon/LTR/Copia	Anna		13	0.00145219
Retrotransposon/LTR/Copia	Barbara		11655	1.30195
Retrotransposon/LTR/Copia	BARE1		1297	0.144884
Retrotransposon/LTR/Copia	Bianca		123	0.01374
Retrotransposon/LTR/Copia	Boba		40	0.00446828
Retrotransposon/LTR/Copia	Claudia		2514	0.280831
Retrotransposon/LTR/Copia	Danica		4	0.000446828
Retrotransposon/LTR/Copia	Daniela		1046	0.116846
Retrotransposon/LTR/Copia	Elena		50	0.00558535
Retrotransposon/LTR/Copia	Eugene		2715	0.303285
Retrotransposon/LTR/Copia	Georgia		13	0.00145219
Retrotransposon/LTR/Copia	Gina		63	0.00703754
Retrotransposon/LTR/Copia	Giselle		90	0.0100536
Retrotransposon/LTR/Copia	Glenda		25	0.00279268
Retrotransposon/LTR/Copia	Herman		56	0.00625559
Retrotransposon/LTR/Copia	Hopscotch		18	0.00201073
Retrotransposon/LTR/Copia	HORPIA		5	0.000558535
Retrotransposon/LTR/Copia	HORPIA2		85	0.0094951
Retrotransposon/LTR/Copia	Ida		62	0.00692583
Retrotransposon/LTR/Copia	Ikeros		23	0.00256926
Retrotransposon/LTR/Copia	Ikya		114	0.0127346
Retrotransposon/LTR/Copia	Inav		67	0.00748437
Retrotransposon/LTR/Copia	Inga		2865	0.320041
Retrotransposon/LTR/Copia	Ivana		8	0.000893656
Retrotransposon/LTR/Copia	Kasia		10	0.00111707
Retrotransposon/LTR/Copia	Lara		148	0.0165326
Retrotransposon/LTR/Copia	Leojyg		322	0.0359697
Retrotransposon/LTR/Copia	Liuling		19	0.00212243
Retrotransposon/LTR/Copia	Maximus		6901	0.77089
Retrotransposon/LTR/Copia	Olivia		94	0.0105005
Retrotransposon/LTR/Copia	Oref		130	0.0145219
Retrotransposon/LTR/Copia	Rada		293	0.0327302
Retrotransposon/LTR/Copia	Rita		9	0.00100536
Retrotransposon/LTR/Copia	Sasanda		246	0.0274799
Retrotransposon/LTR/Copia	TAR1		119	0.0132931
Retrotransposon/LTR/Copia	TAR2		439	0.0490394
Retrotransposon/LTR/Copia	TAR3		35	0.00390975
Retrotransposon/LTR/Copia	TAR4		1	0.000111707
Retrotransposon/LTR/Copia	unnamed		318	0.0355228
Retrotransposon/LTR/Copia	Usier		314	0.035076
Retrotransposon/LTR/Copia	Valerie		269	0.0300492
Retrotransposon/LTR/Copia	WIS		8880	0.991958
Retrotransposon/LTR/Copia	Zenia		7	0.000781949
Retrotransposon/LTR/Gypsy	BAGY1		2181	0.243633
Retrotransposon/LTR/Gypsy	BAGY2		4408	0.492404
Retrotransposon/LTR/Gypsy	Carmilla		3184	0.355675
Retrotransposon/LTR/Gypsy	Cereba		21557	2.40807
Retrotransposon/LTR/Gypsy	Danae		3830	0.427838
Retrotransposon/LTR/Gypsy	Daniela		4211	0.470398
Retrotransposon/LTR/Gypsy	Derami		9273	1.03586
Retrotransposon/LTR/Gypsy	Egug		15991	1.78631
Retrotransposon/LTR/Gypsy	Erika		10725	1.19806
Retrotransposon/LTR/Gypsy	Fatima		15372	1.71716
Retrotransposon/LTR/Gypsy	Geneva		46	0.00513852
Retrotransposon/LTR/Gypsy	Haight		232	0.025916
Retrotransposon/LTR/Gypsy	Hawi		1209	0.135054
Retrotransposon/LTR/Gypsy	Heidi		101	0.0112824
Retrotransposon/LTR/Gypsy	HORGY		84	0.00938339
Retrotransposon/LTR/Gypsy	Ifis		4879	0.545018
Retrotransposon/LTR/Gypsy	Jela		206	0.0230116
Retrotransposon/LTR/Gypsy	Jeli		2990	0.334004
Retrotransposon/LTR/Gypsy	Jody		17	0.00189902
Retrotransposon/LTR/Gypsy	Latidu		3582	0.400134
Retrotransposon/LTR/Gypsy	Laura		10566	1.1803
Retrotransposon/LTR/Gypsy	Lila		954	0.106568
Retrotransposon/LTR/Gypsy	Lisa		380	0.0424487
Retrotransposon/LTR/Gypsy	Lolaog		89	0.00994192
Retrotransposon/LTR/Gypsy	Nusif		5921	0.661417
Retrotransposon/LTR/Gypsy	Olivia		232	0.025916
Retrotransposon/LTR/Gypsy	OsTaz		1	0.000111707
Retrotransposon/LTR/Gypsy	Quinta		3277	0.366064
Retrotransposon/LTR/Gypsy	Romana		1233	0.137735
Retrotransposon/LTR/Gypsy	Romani		7388	0.825291
Retrotransposon/LTR/Gypsy	Sabine		25239	2.81937
Retrotransposon/LTR/Gypsy	Sabrina		118767	13.2671
Retrotransposon/LTR/Gypsy	Sakura		10832	1.21001
Retrotransposon/LTR/Gypsy	Sukkula		884	0.098749
Retrotransposon/LTR/Gypsy	Sumana		7813	0.872767
Retrotransposon/LTR/Gypsy	Sumaya		3881	0.433535
Retrotransposon/LTR/Gypsy	Surya		4561	0.509496
Retrotransposon/LTR/Gypsy	unnamed		363	0.0405496
Retrotransposon/LTR/Gypsy	Vagabond		270	0.0301609
Retrotransposon/LTR/Gypsy	WHAM		43651	4.87612
Retrotransposon/LTR/Gypsy	Wilma		29892	3.33915
Retrotransposon/LTR/Gypsy	Yasmin		2	0.000223414
Retrotransposon/LTR/Gypsy	Zuhra		148	0.0165326
Retrotransposon/LTR/unknown	Artem		215	0.024017
Retrotransposon/LTR/unknown	Cassandra		393	0.0439009
Retrotransposon/LTR/unknown	Eway		40	0.00446828
Retrotransposon/LTR/unknown	Ginger		1453	0.16231
Retrotransposon/LTR/unknown	Gujog		659	0.0736149
Retrotransposon/LTR/unknown	Martin		27	0.00301609
Retrotransposon/LTR/unknown	Michelle		35	0.00390975
Retrotransposon/LTR/unknown	Ronda		20	0.00223414
Retrotransposon/LTR/unknown	unnamed		6	0.000670242
Retrotransposon/LTR/unknown	Varna		58	0.00647901
Retrotransposon/LTR/unknown	Veju		233	0.0260277
Retrotransposon/LTR/unknown	Xalas		226	0.0252458
Retrotransposon/LTR/unknown	Xalax		1714	0.191466
Retrotransposon/SINE/unknown	Dido		4	0.000446828
unknown/unknown/unknown	Demeter		1108	0.123771
unknown/unknown/unknown	Emma		72	0.0080429
unknown/unknown/unknown	Enuc		11	0.00122878
unknown/unknown/unknown	Horus		5	0.000558535
unknown/unknown/unknown	Iapetus		33	0.00368633
unknown/unknown/unknown	Ladon		1	0.000111707
unknown/unknown/unknown	Milton		10	0.00111707
unknown/unknown/unknown	Nancy		12	0.00134048
unknown/unknown/unknown	Sine		3	0.000335121
unknown/unknown/unknown	TaiI		78	0.00871315
unknown/unknown/unknown	TaiI	centromeric	49	0.00547364
unknown/unknown/unknown	unnamed		4751	0.53072
unknown/unknown/unknown	unnamed	subtelomeric	7	0.000781949
unknown/unknown/unknown	unnamed	telomeric	1882	0.210233
unknown/unknown/unknown	Walter		296	0.0330653
unknown/unknown/unknown	X1		1	0.000111707
unknown/unknown/unknown	Xabor		438	0.0489277
unknown/unknown/unknown	Xajek		4	0.000446828
unknown/unknown/unknown	Xanti		58	0.00647901
unknown/unknown/unknown	XC		332	0.0370867
unknown/unknown/unknown	Xenos		259	0.0289321
unknown/unknown/unknown	Xevox		23	0.00256926
unknown/unknown/unknown	XG		31	0.00346292
unknown/unknown/unknown	XI		78	0.00871315
unknown/unknown/unknown	Xian		53	0.00592047
unknown/unknown/unknown	XIR		60	0.00670242
unknown/unknown/unknown	Xobar		15	0.00167561
unknown/unknown/unknown	Xumet		48	0.00536194
unknown/unknown/unknown	Xusag		77	0.00860144
unknown/unknown/unknown	Xusuf		13	0.00145219
unknown/unknown/unknown	HSATII		1	0.000111707
Rice -repeat database					2711
DNA_transposon/TIR/CACTA	En/Spm		12	0.00134048
DNA_transposon/TIR/Mariner	unnamed		3	0.000335121
DNA_transposon/TIR/Mutator	unnamed		4	0.000446828
DNA_transposon/unknown/unknown	Buhui		2	0.000223414
DNA_transposon/unknown/unknown	Castaway		10	0.00111707
DNA_transposon/unknown/unknown	Ditto		11	0.00122878
DNA_transposon/unknown/unknown	Kiddo		1	0.000111707
DNA_transposon/unknown/unknown	Pangrangja		14	0.0015639
DNA_transposon/unknown/unknown	Ping		4	0.000446828
DNA_transposon/unknown/unknown	Youren		1	0.000111707
DNA_transposon/unknown/unknown	unnamed		2	0.000223414
Retrotransposon/LINE/unknown	RILN4		2	0.000223414
Retrotransposon/LINE/unknown	RILN5		5	0.000558535
Retrotransposon/LINE/unknown	RILN6		11	0.00122878
Retrotransposon/LINE/unknown	unnamed		6	0.000670242
Retrotransposon/LTR/Copia	RIRE5		1	0.000111707
Retrotransposon/LTR/Copia	unnamed		162	0.0180965
Retrotransposon/LTR/Gypsy	dingo		4	0.000446828
Retrotransposon/LTR/Gypsy	kangourou		30	0.00335121
Retrotransposon/LTR/Gypsy	RIRE142		2	0.000223414
Retrotransposon/LTR/Gypsy	RIRE146		1	0.000111707
Retrotransposon/LTR/Gypsy	RIRE176		1	0.000111707
Retrotransposon/LTR/Gypsy	RIRE177		1	0.000111707
Retrotransposon/LTR/Gypsy	RIRE179		1	0.000111707
Retrotransposon/LTR/Gypsy	RIRE3		1	0.000111707
Retrotransposon/LTR/Gypsy	RIRE7		32	0.00357462
Retrotransposon/LTR/Gypsy	RIRE8A		5	0.000558535
Retrotransposon/LTR/Gypsy	RIRE8B		3	0.000335121
Retrotransposon/LTR/Gypsy	unnamed		365	0.0407731
Retrotransposon/LTR/unknown	Karma		1	0.000111707
Retrotransposon/LTR/unknown	RIRE1		29	0.0032395
Retrotransposon/LTR/unknown	RIRE3		1	0.000111707
Retrotransposon/LTR/unknown	Squiq		1	0.000111707
Retrotransposon/LTR/unknown	unnamed		1957	0.218611
Retrotransposon/SINE/unknown	unnamed		3	0.000335121
unknown/unknown/unknown	unnamed		22	0.00245755
Rice TE-genes					2023
Retrotransposon/LINE/unknown	unnamed		29	0.0032395
Retrotransposon/SINE/unknown	unnamed		24	0.00268097
Retrotransposon/LTR/Copia	unnamed		29	0.0032395
Retrotransposon/LTR/Copia	unnamed	expressed	13	0.00145219
Retrotransposon/LTR/Gypsy	unnamed		133	0.014857
Retrotransposon/LTR/Gypsy	unnamed	expressed	8	0.000893656
Retrotransposon/LTR/unknown	unnamed		864	0.0965149
Retrotransposon/LTR/unknown	unnamed	expressed	399	0.0445711
Retrotransposon/LTR/unknown	unnamed	centromeric	42	0.00469169
DNA_transposon/TIR/HAT	Ac/Ds		19	0.00212243
DNA_transposon/TIR/CACTA	En/Spm		40	0.00446828
DNA_transposon/TIR/CACTA	En/Spm	expressed	68	0.00759608
DNA_transposon/TIR/Mariner	unnamed		2	0.000223414
DNA_transposon/TIR/Mutator	unnamed	expressed	6	0.000670242
DNA_transposon/TIR/Mutator	unnamed		3	0.000335121
DNA_transposon/TIR/unknown	Pong		3	0.000335121
DNA_transposon/TIR/unknown	Pong	expressed	3	0.000335121
DNA_transposon/unknown/unknown	unnamed		245	0.0273682
DNA_transposon/unknown/unknown	unnamed	expressed	72	0.0080429
Retrotransposon/LTR/Copia	BARE		5	0.000558535
Retrotransposon/LTR/Gypsy	BAGY		11	0.00122878
Retrotransposon/LTR/Gypsy	Bargy		5	0.000558535
Rye Revolver					2692
Revolver	Revolver		2692	0.300715
Cereal NT					24120
DNA_transposon/TIR/CACTA	Caspar		1	0.000111707
DNA_transposon/TIR/CACTA	En/Spm		3	0.000335121
DNA_transposon/TIR/CACTA	unnamed		4	0.000446828
DNA_transposon/TIR/Mariner	Arran		8	0.000893656
DNA_transposon/TIR/Mariner	Democles		14	0.0015639
DNA_transposon/TIR/Mariner	Eos		2	0.000223414
DNA_transposon/TIR/Mariner	Icarus		48	0.00536194
DNA_transposon/TIR/Mariner	MITE		2	0.000223414
DNA_transposon/TIR/Mariner	MITE		1	0.000111707
DNA_transposon/TIR/Mariner	Stowaway MITE		4	0.000446828
DNA_transposon/TIR/Mariner	Thalos		18	0.00201073
DNA_transposon/TIR/Mariner	unnamed		9	0.00100536
DNA_transposon/TIR/Mutator	unnamed		29	0.0032395
DNA_transposon/TIR/Mutator	Vacuna		2	0.000223414
DNA_transposon/unknown/unknown	Talisker		7	0.000781949
Retrotransposon/LINE/unknown	BLIN		1	0.000111707
Retrotransposon/LINE/unknown	unnamed		57	0.0063673
Retrotransposon/LTR/Copia	Angela		628	0.070152
Retrotransposon/LTR/Copia	BARE		38	0.00424487
Retrotransposon/LTR/Copia	Bilby		1768	0.197498
Retrotransposon/LTR/Copia	Caspar		128	0.0142985
Retrotransposon/LTR/Copia	Claudia		34	0.00379804
Retrotransposon/LTR/Copia	unnamed		36	0.00402145
Retrotransposon/LTR/Gypsy	BAGY1		6	0.000670242
Retrotransposon/LTR/Gypsy	Bargy		3	0.000335121
Retrotransposon/LTR/Gypsy	Cereba		527	0.0588696
Retrotransposon/LTR/Gypsy	Dearmi		5	0.000558535
Retrotransposon/LTR/Gypsy	unnamed		7	0.000781949
Retrotransposon/LTR/Gypsy	Heidi		5	0.000558535
Retrotransposon/LTR/Gypsy	Lolaog		3	0.000335121
Retrotransposon/LTR/Gypsy	Romani		2	0.000223414
Retrotransposon/LTR/Gypsy	Sabrina		5	0.000558535
Retrotransposon/LTR/Gypsy	Sukkula		268	0.0299375
Retrotransposon/LTR/Gypsy	unnamed	centromeric	306	0.0341823
Retrotransposon/LTR/Gypsy	Vagabond		5	0.000558535
Retrotransposon/LTR/Gypsy	Wham		7	0.000781949
Retrotransposon/LTR/Gypsy	Wilma		2	0.000223414
Retrotransposon/LTR/unknown	Au		2	0.000223414
Retrotransposon/LTR/unknown	Cassandra		11	0.00122878
Retrotransposon/LTR/unknown	Nikita		3	0.000335121
Retrotransposon/LTR/unknown	Sandra		73	0.00815461
Retrotransposon/LTR/unknown	unnamed		45	0.00502682
Retrotransposon/LTR/unknown	Kulkuri		3	0.000335121
Retrotransposon/LTR/unknown	Xalas		15	0.00167561
unknown/unknown/unknown	Afa		10	0.00111707
unknown/unknown/unknown	Hikkoshi		4	0.000446828
unknown/unknown/unknown	Morgane		1	0.000111707
unknown/unknown/unknown	unnamed	centromeric	75	0.00837803
unknown/unknown/unknown	unnamed	dispersed repeat	12234	1.36662
unknown/unknown/unknown	unnamed	tandem repeat	277	0.0309428
unknown/unknown/unknown	unnamed	telomer	1	0.000111707
unknown/unknown/unknown	unnamed		7373	0.823616

## Sheet: TREP categories
TREP database categories		# of categories in DB	FOUND	%
Class 1	Retrotransposon, LTR, Copia	259	48	18.5328
	Retrotransposon, LTR, Gypsy	324	58	17.9012
	Retrotransposon, LTR, unknown	41	23	56.0976
	Retrotransposon, LINE, unknown	61	24	39.3443
	Retrotransposon, SINE, unknown	1	1	100
		686	154	22.449
Class 2	DNA transposon, Helitron, Helitron	11	3	27.2727
	DNA transposon, TIR, CACTA	224	47	20.9821
	DNA transposon, TIR, Harbinger	46	13	28.2609
	DNA transposon, TIR, HAT	4	4	100
	DNA transposon, TIR, Mariner	470	24	5.10638
	DNA transposon, TIR, Mutator	44	22	50
	DNA transposon, TIR, unknown	8	6	75
	DNA transposon, unknown, unknown	11	11	100
		818	130	15.8924
Non-classified	unknown, unknown, unknown	213	39	18.3099
Total		1717	323	18.8119
