# Supplementary material for: Sequence Composition and Gene Content of the Short Arm of Rye (Secale cereale) Chromosome 1
Source: PLoS One. 2012 Feb 6;7(2):e30784. doi: 10.1371/journal.pone.0030784 (PMC3273464; doi:10.1371/journal.pone.0030784)
Supplement: Table S6 — 1RS and 1HS specifc homolog rice loci. (XLS) [file pone.0030784.s007.xls]

## Sheet: Tabelle1
	Comparative list of 1HS and 1RS rice gene homologs
	Rice chromosome 5					Rice chromosome 10
	1HS		1RS			1HS		1RS
	Number of gene models	322	465			Number of gene models	218	156
	RAP-DB loci	RGA loci	RGA loci	Bin		RAP-DB loci	RGA loci	RGA loci	Bin
	Os05g0100100	LOC_Os05g01010		1				LOC_Os10g01570	4
	Os05g0100500	LOC_Os05g01020	LOC_Os05g01020	1				LOC_Os10g02040	7
	Os05g0100600	LOC_Os05g01030	LOC_Os05g01030	1				LOC_Os10g02070	7
	Os05g0100700	LOC_Os05g01040	LOC_Os05g01040	1				LOC_Os10g02210	8
	Os05g0100800	LOC_Os05g01050	LOC_Os05g01050	1				LOC_Os10g02260	9
	Os05g0100900	LOC_Os05g01060	LOC_Os05g01060	1				LOC_Os10g02720	11
	Os05g0101200	LOC_Os05g01090	LOC_Os05g01090	1				LOC_Os10g02840	12
	Os05g0102300	LOC_Os05g01190		2				LOC_Os10g02930	12
	Os05g0102500	LOC_Os05g01210	LOC_Os05g01210	2				LOC_Os10g02970	13
	Os05g0102600	LOC_Os05g01230	LOC_Os05g01230	2				LOC_Os10g02990	13
	Os05g0102800	LOC_Os05g01240	LOC_Os05g01240	2				LOC_Os10g03570	16
	Os05g0102900	LOC_Os05g01250	LOC_Os05g01250	2				LOC_Os10g03760	18
	Os05g0103200	LOC_Os05g01270	LOC_Os05g01270	2				LOC_Os10g03850	18
	Os05g0103300	LOC_Os05g01280	LOC_Os05g01280	2				LOC_Os10g04060	19
	Os05g0103400	LOC_Os05g01290	LOC_Os05g01290	2				LOC_Os10g04120	20
	Os05g0103500	LOC_Os05g01300	LOC_Os05g01300	2				LOC_Os10g04342	21
	Os05g0103600	LOC_Os05g01310	LOC_Os05g01310	2				LOC_Os10g04540	22
	Os05g0104100	LOC_Os05g01320		3				LOC_Os10g04730	23
			LOC_Os05g01330	3				LOC_Os10g04770	23
	Os05g0104200	LOC_Os05g01360	LOC_Os05g01360	3				LOC_Os10g05069	25
	Os05g0104700	LOC_Os05g01370	LOC_Os05g01370	3				LOC_Os10g05690	29
			LOC_Os05g01430	3				LOC_Os10g06090	31
	Os05g0104900	LOC_Os05g01460	LOC_Os05g01460	3				LOC_Os10g06510	34
	Os05g0105000	LOC_Os05g01470	LOC_Os05g01470	3				LOC_Os10g07200	38
	Os05g0105100	LOC_Os05g01480	LOC_Os05g01480	3				LOC_Os10g07229	38
	Os05g0105200	LOC_Os05g01490	LOC_Os05g01490	3				LOC_Os10g07270	39
	Os05g0105300	LOC_Os05g01500	LOC_Os05g01500	3				LOC_Os10g07556	41
	Os05g0105500	LOC_Os05g01510	LOC_Os05g01510	4				LOC_Os10g08540	47
			LOC_Os05g01530	4				LOC_Os10g08580	47
			LOC_Os05g01540	4				LOC_Os10g08840	49
	Os05g0106000	LOC_Os05g01550	LOC_Os05g01550	4				LOC_Os10g09620	53
	Os05g0106100	LOC_Os05g01560		4				LOC_Os10g09700	53
	Os05g0106200	LOC_Os05g01570	LOC_Os05g01570	4				LOC_Os10g10190	57
	Os05g0106300	LOC_Os05g01580	LOC_Os05g01580	4				LOC_Os10g11034	62
	Os05g0106500	LOC_Os05g01590	LOC_Os05g01590	4				LOC_Os10g11060	62
	Os05g0106600	LOC_Os05g01600		4				LOC_Os10g12354	69
	Os05g0106700	LOC_Os05g01610	LOC_Os05g01610	4				LOC_Os10g12400	70
	Os05g0107000	LOC_Os05g01635	LOC_Os05g01635	4				LOC_Os10g12620	71
	Os05g0107300	LOC_Os05g01690	LOC_Os05g01690	5				LOC_Os10g13550	74
	Os05g0107600	LOC_Os05g01700	LOC_Os05g01700	5				LOC_Os10g13970	77
	Os05g0107900	LOC_Os05g01710	LOC_Os05g01710	5				LOC_Os10g14180	78
	Os05g0108000	LOC_Os05g01730	LOC_Os05g01730	5				LOC_Os10g14920	79
	Os05g0108100	LOC_Os05g01750	LOC_Os05g01750	5				LOC_Os10g17280	87
	Os05g0108300	LOC_Os05g01760	LOC_Os05g01760	5				LOC_Os10g17740	90
	Os05g0108400	LOC_Os05g01780	LOC_Os05g01780	5				LOC_Os10g17890	90
	Os05g0108600	LOC_Os05g01810	LOC_Os05g01810	5				LOC_Os10g18510	94
	Os05g0108800	LOC_Os05g01820		5				LOC_Os10g18870	96
	Os05g0109600	LOC_Os05g01830		5				LOC_Os10g19960	100
	Os05g0110000	LOC_Os05g01910	LOC_Os05g01910	6				LOC_Os10g20470	103
			LOC_Os05g01940	6				LOC_Os10g20600	104
	Os05g0110300	LOC_Os05g01970	LOC_Os05g01970	6				LOC_Os10g20630	104
	Os05g0110500	LOC_Os05g01990	LOC_Os05g01990	6				LOC_Os10g21050	106
	Os05g0110600	LOC_Os05g01994	LOC_Os05g01994	6				LOC_Os10g21060	106
	Os05g0110700	LOC_Os05g02000		6				LOC_Os10g21100	107
	Os05g0110800	LOC_Os05g02010	LOC_Os05g02010	6				LOC_Os10g21190	108
	Os05g0110900	LOC_Os05g02020		6				LOC_Os10g21266	108
	Os05g0111000	LOC_Os05g02040	LOC_Os05g02040	6				LOC_Os10g21398	109
	Os05g0111100	LOC_Os05g02050		6				LOC_Os10g21590	110
	Os05g0111200	LOC_Os05g02060		7				LOC_Os10g21910	113
	Os05g0111300	LOC_Os05g02070		7				LOC_Os10g22520	116
	Os05g0111900	LOC_Os05g02120	LOC_Os05g02120	7				LOC_Os10g23820	122
	Os05g0112000	LOC_Os05g02130	LOC_Os05g02130	7				LOC_Os10g23900	122
	Os05g0112200	LOC_Os05g02150	LOC_Os05g02150	7				LOC_Os10g24954	128
	Os05g0112750	LOC_Os05g02190	LOC_Os05g02190	7				LOC_Os10g25010	129
	Os05g0113000	LOC_Os05g02220	LOC_Os05g02220	8				LOC_Os10g25030	129
	Os05g0113300	LOC_Os05g02240	LOC_Os05g02240	8				LOC_Os10g25130	129
	Os05g0113400	LOC_Os05g02250		8				LOC_Os10g25200	130
	Os05g0113500	LOC_Os05g02260		8				LOC_Os10g25380	131
	Os05g0113900	LOC_Os05g02300	LOC_Os05g02300	8				LOC_Os10g25400	131
	Os05g0114000	LOC_Os05g02310		8				LOC_Os10g25674	133
			LOC_Os05g02350	8				LOC_Os10g25680	133
	Os05g0114400	LOC_Os05g02390	LOC_Os05g02390	8				LOC_Os10g25770	133
	Os05g0114500	LOC_Os05g02400	LOC_Os05g02400	8				LOC_Os10g26280	136
			LOC_Os05g02410	8				LOC_Os10g26410	137
	Os05g0115100	LOC_Os05g02450	LOC_Os05g02450	9				LOC_Os10g26570	138
	Os05g0115600	LOC_Os05g02480	LOC_Os05g02480	9				LOC_Os10g26660	139
	Os05g0115700	LOC_Os05g02490	LOC_Os05g02490	9				LOC_Os10g26940	142
	Os05g0115800	LOC_Os05g02500	LOC_Os05g02500	9		Os10g0410700	LOC_Os10g27060		142
	Os05g0115900	LOC_Os05g02510	LOC_Os05g02510	9		Os10g0411500	LOC_Os10g27170		143
	Os05g0116000	LOC_Os05g02520	LOC_Os05g02520	9				LOC_Os10g27180	143
	Os05g0116100	LOC_Os05g02530	LOC_Os05g02530	9		Os10g0411800	LOC_Os10g27190		143
	Os05g0116600	LOC_Os05g02570		9		Os10g0412000	LOC_Os10g27220	LOC_Os10g27220	143
	Os05g0116700	LOC_Os05g02580	LOC_Os05g02580	10		Os10g0412100	LOC_Os10g27230	LOC_Os10g27230	143
	Os05g0117300	LOC_Os05g02630		10				LOC_Os10g27340	144
	Os05g0117500	LOC_Os05g02640	LOC_Os05g02640	10				LOC_Os10g27470	145
	Os05g0117600	LOC_Os05g02650	LOC_Os05g02650	10				LOC_Os10g27480	145
	Os05g0117798	LOC_Os05g02670	LOC_Os05g02670	10				LOC_Os10g27980	145
	Os05g0117864	LOC_Os05g02680	LOC_Os05g02680	10				LOC_Os10g27990	145
			LOC_Os05g02690	10				LOC_Os10g28180	146
	Os05g0118800	LOC_Os05g02740		10				LOC_Os10g28340	147
	Os05g0119000	LOC_Os05g02750	LOC_Os05g02750	10				LOC_Os10g28660	149
	Os05g0119300	LOC_Os05g02780	LOC_Os05g02780	11				LOC_Os10g28665	149
			LOC_Os05g02790	11				LOC_Os10g29100	150
	Os05g0119700	LOC_Os05g02820	LOC_Os05g02820	11				LOC_Os10g29110	151
	Os05g0120100	LOC_Os05g02880	LOC_Os05g02880	11				LOC_Os10g29310	152
	Os05g0120200	LOC_Os05g02890	LOC_Os05g02890	11				LOC_Os10g29660	154
	Os05g0120300	LOC_Os05g02900		11		Os10g0437100	LOC_Os10g30090		156
	Os05g0120700	LOC_Os05g02940	LOC_Os05g02940	11		Os10g0437200	LOC_Os10g30100		158
	Os05g0120800	LOC_Os05g02970		12		Os10g0437600	LOC_Os10g30156		156
	Os05g0120900	LOC_Os05g02980	LOC_Os05g02980	12		Os10g0437700	LOC_Os10g30162		157
	Os05g0121000	LOC_Os05g02990	LOC_Os05g02990	12		Os10g0437900	LOC_Os10g30180		157
	Os05g0121200	LOC_Os05g03000	LOC_Os05g03000	12		Os10g0438300	LOC_Os10g30210		157
	Os05g0121400	LOC_Os05g03020	LOC_Os05g03020	12		Os10g0438500	LOC_Os10g30280		157
	Os05g0121500	LOC_Os05g03030		12		Os10g0438600	LOC_Os10g30290		157
	Os05g0121600	LOC_Os05g03040	LOC_Os05g03040	12		Os10g0438800	LOC_Os10g30310		157
	Os05g0121700	LOC_Os05g03050	LOC_Os05g03050	12		Os10g0439200	LOC_Os10g30340	LOC_Os10g30340	157
	Os05g0121800	LOC_Os05g03060	LOC_Os05g03060	12		Os10g0439600	LOC_Os10g30370	LOC_Os10g30370	158
	Os05g0121900	LOC_Os05g03070	LOC_Os05g03070	12		Os10g0440100	LOC_Os10g30420		158
	Os05g0122400	LOC_Os05g03100	LOC_Os05g03100	13		Os10g0440500	LOC_Os10g30450		158
			LOC_Os05g03110	13		Os10g0442000	LOC_Os10g30540		159
	Os05g0122600	LOC_Os05g03120		13		Os10g0442100	LOC_Os10g30550	LOC_Os10g30550	159
			LOC_Os05g03130	13				LOC_Os10g30560	159
	Os05g0122800	LOC_Os05g03140	LOC_Os05g03140	13		Os10g0442600	LOC_Os10g30580		159
	Os05g0123100	LOC_Os05g03174		13		Os10g0442700	LOC_Os10g30590		159
	Os05g0123200	LOC_Os05g03190	LOC_Os05g03190	13		Os10g0442800	LOC_Os10g30600		159
	Os05g0124000	LOC_Os05g03320	LOC_Os05g03320	14		Os10g0442900	LOC_Os10g30610		159
			LOC_Os05g03390	15		Os10g0443200	LOC_Os10g30640		159
	Os05g0125000	LOC_Os05g03430	LOC_Os05g03430	15				LOC_Os10g30719	160
	Os05g0125100	LOC_Os05g03440		15		Os10g0444400	LOC_Os10g30750		160
	Os05g0125200	LOC_Os05g03450		15				LOC_Os10g30760	160
			LOC_Os05g03460	15				LOC_Os10g30790	160
	Os05g0125500	LOC_Os05g03480		15		Os10g0445400	LOC_Os10g30850		161
	Os05g0126100	LOC_Os05g03530	LOC_Os05g03530	15		Os10g0445600	LOC_Os10g30870		161
	Os05g0126200	LOC_Os05g03540	LOC_Os05g03540	15		Os10g0446200	LOC_Os10g30910		162
			LOC_Os05g03550	16		Os10g0446400	LOC_Os10g30944		162
			LOC_Os05g03590	16		Os10g0447100	LOC_Os10g31000		164
	Os05g0127200	LOC_Os05g03610	LOC_Os05g03610	16		Os10g0447900	LOC_Os10g31040		165
	Os05g0127300	LOC_Os05g03620	LOC_Os05g03620	16		Os10g0450400	LOC_Os10g31290		165
	Os05g0127400	LOC_Os05g03630	LOC_Os05g03630	16		Os10g0451700	LOC_Os10g31420		165
	Os05g0127500	LOC_Os05g03640	LOC_Os05g03640	16		Os10g0452800	LOC_Os10g31520
	Os05g0128000	LOC_Os05g03740	LOC_Os05g03740	17				LOC_Os10g31540	165
	Os05g0128100	LOC_Os05g03750		17		Os10g0455000	LOC_Os10g31710		166
			LOC_Os05g03760	17				LOC_Os10g31750	166
	Os05g0128400	LOC_Os05g03780	LOC_Os05g03780	17		Os10g0456100	LOC_Os10g31780		166
	Os05g0129000	LOC_Os05g03820		18		Os10g0456200	LOC_Os10g31790		167
	Os05g0129100	LOC_Os05g03830		18		Os10g0456400	LOC_Os10g31810		167
	Os05g0129200	LOC_Os05g03840	LOC_Os05g03840	18		Os10g0456500	LOC_Os10g31820		167
	Os05g0129300	LOC_Os05g03860	LOC_Os05g03860	18		Os10g0456600	LOC_Os10g31830		167
	Os05g0129700	LOC_Os05g03884	LOC_Os05g03884	18		Os10g0456800	LOC_Os10g31850		167
	Os05g0129900	LOC_Os05g03910	LOC_Os05g03910	18		Os10g0456900	LOC_Os10g31856		167
			LOC_Os05g03920	18		Os10g0457000	LOC_Os10g31900		168
	Os05g0131000	LOC_Os05g04060	LOC_Os05g04060	19		Os10g0457200	LOC_Os10g31910		168
	Os05g0131100	LOC_Os05g04070	LOC_Os05g04070	19		Os10g0457500	LOC_Os10g31940		168
	Os05g0131900	LOC_Os05g04150		19		Os10g0457600	LOC_Os10g31950		170
	Os05g0132000	LOC_Os05g04160	LOC_Os05g04160	19		Os10g0457700	LOC_Os10g31970		170
	Os05g0132100	LOC_Os05g04170	LOC_Os05g04170	19		Os10g0458700	LOC_Os10g32060		170
			LOC_Os05g04180	19		Os10g0459300	LOC_Os10g32110		170
	Os05g0132500	LOC_Os05g04190	LOC_Os05g04190	19		Os10g0459700	LOC_Os10g32170		170
			LOC_Os05g04210	20		Os10g0462800	LOC_Os10g32540		170
	Os05g0133100	LOC_Os05g04220	LOC_Os05g04220	20		Os10g0462900	LOC_Os10g32550	LOC_Os10g32550	170
	Os05g0133401	LOC_Os05g04240	LOC_Os05g04240	20		Os10g0463100	LOC_Os10g32570		170
	Os05g0134000	LOC_Os05g04340	LOC_Os05g04340	20		Os10g0463200	LOC_Os10g32580		171
	Os05g0134200	LOC_Os05g04360	LOC_Os05g04360	20		Os10g0463300	LOC_Os10g32590		171
	Os05g0134300	LOC_Os05g04370	LOC_Os05g04370	21		Os10g0463800	LOC_Os10g32680	LOC_Os10g32680	171
	Os05g0134400	LOC_Os05g04380	LOC_Os05g04380	21		Os10g0464000	LOC_Os10g32700		171
	Os05g0134700	LOC_Os05g04410	LOC_Os05g04410	21		Os10g0464100	LOC_Os10g32710		171
	Os05g0135000	LOC_Os05g04450		21		Os10g0464400	LOC_Os10g32730		171
			LOC_Os05g04460	21		Os10g0464500	LOC_Os10g32740		171
	Os05g0135200	LOC_Os05g04470	LOC_Os05g04470	21		Os10g0464900	LOC_Os10g32760		171
	Os05g0135400	LOC_Os05g04490	LOC_Os05g04490	21		Os10g0465000	LOC_Os10g32770	LOC_Os10g32770	171
	Os05g0135500	LOC_Os05g04500	LOC_Os05g04500	21		Os10g0465700	LOC_Os10g32810		172
	Os05g0135700	LOC_Os05g04510		21		Os10g0465800	LOC_Os10g32820		172
	Os05g0135800	LOC_Os05g04520	LOC_Os05g04520	21		Os10g0465900	LOC_Os10g32830		172
	Os05g0135900	LOC_Os05g04530	LOC_Os05g04530	22		Os10g0466000	LOC_Os10g32850		172
	Os05g0136200	LOC_Os05g04550	LOC_Os05g04550	22		Os10g0466200	LOC_Os10g32870		172
	Os05g0136900	LOC_Os05g04584	LOC_Os05g04584	22		Os10g0466300	LOC_Os10g32880		172
			LOC_Os05g04600	22		Os10g0466500	LOC_Os10g32900		172
	Os05g0137200	LOC_Os05g04610	LOC_Os05g04610	22		Os10g0466700	LOC_Os10g32920		172
	Os05g0137300	LOC_Os05g04620	LOC_Os05g04620	22		Os10g0467200	LOC_Os10g32960		172
	Os05g0137400	LOC_Os05g04630		22		Os10g0467600	LOC_Os10g32970		172
	Os05g0137600	LOC_Os05g04650		22		Os10g0467800	LOC_Os10g32980		172
	Os05g0137700	LOC_Os05g04660		22		Os10g0467900	LOC_Os10g32990	LOC_Os10g32990	172
	Os05g0138200	LOC_Os05g04690		23		Os10g0468500	LOC_Os10g33040		173
			LOC_Os05g04700	23		Os10g0469000	LOC_Os10g33080		173
	Os05g0139100	LOC_Os05g04740		23		Os10g0469600	LOC_Os10g33130		173
	Os05g0139200	LOC_Os05g04750		23		Os10g0469700	LOC_Os10g33140	LOC_Os10g33140	173
			LOC_Os05g04770	23		Os10g0469900	LOC_Os10g33170		174
	Os05g0140100	LOC_Os05g04820	LOC_Os05g04820	24		Os10g0470700	LOC_Os10g33210		174
	Os05g0140500	LOC_Os05g04850	LOC_Os05g04850	24		Os10g0470900	LOC_Os10g33230		174
	Os05g0140800	LOC_Os05g04870	LOC_Os05g04870	24		Os10g0471100	LOC_Os10g33250		175
	Os05g0141400	LOC_Os05g04940	LOC_Os05g04940	24		Os10g0471300	LOC_Os10g33270		175
	Os05g0141500	LOC_Os05g04950	LOC_Os05g04950	24		Os10g0471350	LOC_Os10g33275	LOC_Os10g33275	175
	Os05g0141700	LOC_Os05g04960	LOC_Os05g04960	25		Os10g0471400	LOC_Os10g33290		175
	Os05g0142100	LOC_Os05g05030		25		Os10g0471700	LOC_Os10g33310		175
	Os05g0142400	LOC_Os05g05060		25		Os10g0472400	LOC_Os10g33350		175
	Os05g0143200	LOC_Os05g05130	LOC_Os05g05130	25		Os10g0472900	LOC_Os10g33370		175
	Os05g0143300	LOC_Os05g05140	LOC_Os05g05140	26		Os10g0473400	LOC_Os10g33420		176
			LOC_Os05g05150	26				LOC_Os10g33490	176
	Os05g0143500	LOC_Os05g05160	LOC_Os05g05160	26		Os10g0474600	LOC_Os10g33500		177
	Os05g0144000	LOC_Os05g05200	LOC_Os05g05200	26		Os10g0475900	LOC_Os10g33620		177
	Os05g0144100	LOC_Os05g05210	LOC_Os05g05210	26		Os10g0476000	LOC_Os10g33630	LOC_Os10g33630	177
	Os05g0144200	LOC_Os05g05220	LOC_Os05g05220	26		Os10g0476100	LOC_Os10g33640		177
	Os05g0144300	LOC_Os05g05230	LOC_Os05g05230	26		Os10g0476400	LOC_Os10g33660		177
	Os05g0144400	LOC_Os05g05240	LOC_Os05g05240	26		Os10g0476600	LOC_Os10g33680		178
	Os05g0144800	LOC_Os05g05260	LOC_Os05g05260	26		Os10g0476900	LOC_Os10g33700		178
	Os05g0144900	LOC_Os05g05270		26		Os10g0477000	LOC_Os10g33710		178
	Os05g0145000	LOC_Os05g05280	LOC_Os05g05280	27		Os10g0477100	LOC_Os10g33720		178
	Os05g0145300	LOC_Os05g05300	LOC_Os05g05300	27		Os10g0477200	LOC_Os10g33730		178
	Os05g0145400	LOC_Os05g05310	LOC_Os05g05310	27		Os10g0477800	LOC_Os10g33770	LOC_Os10g33770	178
	Os05g0145600	LOC_Os05g05320	LOC_Os05g05320	27		Os10g0478200	LOC_Os10g33800		179
	Os05g0145700	LOC_Os05g05330		27		Os10g0478300	LOC_Os10g33810		179
			LOC_Os05g05354	27		Os10g0478400	LOC_Os10g33820		179
			LOC_Os05g05440	28		Os10g0479200	LOC_Os10g33874		180
	Os05g0147200	LOC_Os05g05450	LOC_Os05g05450	28		Os10g0479500	LOC_Os10g33830		180
	Os05g0147400	LOC_Os05g05470		28				LOC_Os10g33900	180
	Os05g0147500	LOC_Os05g05480	LOC_Os05g05480	28		Os10g0479600	LOC_Os10g33910		180
	Os05g0147600	LOC_Os05g05490		28		Os10g0479700	LOC_Os10g33920		180
	Os05g0147700	LOC_Os05g05500	LOC_Os05g05500	28		Os10g0479800	LOC_Os10g33930		180
	Os05g0148300	LOC_Os05g05560		28		Os10g0479900	LOC_Os10g33940		180
			LOC_Os05g05570	28		Os10g0480200	LOC_Os10g33960		181
	Os05g0148500	LOC_Os05g05580	LOC_Os05g05580	28		Os10g0480500	LOC_Os10g33970		181
	Os05g0148600	LOC_Os05g05590	LOC_Os05g05590	28		Os10g0481450	LOC_Os10g34030	LOC_Os10g34030	181
			LOC_Os05g05620	28		Os10g0482900	LOC_Os10g34170		182
	Os05g0148900	LOC_Os05g05640		29		Os10g0483000	LOC_Os10g34180		182
	Os05g0149200	LOC_Os05g05660	LOC_Os05g05660	29		Os10g0483100	LOC_Os10g34200		183
	Os05g0149400	LOC_Os05g05680		29		Os10g0483400	LOC_Os10g34220		183
			LOC_Os05g05690	29		Os10g0483500	LOC_Os10g34230		183
	Os05g0149600	LOC_Os05g05700	LOC_Os05g05700	29		Os10g0484300	LOC_Os10g34310		183
	Os05g0149800	LOC_Os05g05710	LOC_Os05g05710	29		Os10g0484400	LOC_Os10g34320		183
	Os05g0149900	LOC_Os05g05720	LOC_Os05g05720	29		Os10g0484700	LOC_Os10g34350		183
	Os05g0150000	LOC_Os05g05740	LOC_Os05g05740	29		Os10g0484800	LOC_Os10g34360		183
	Os05g0150300	LOC_Os05g05780	LOC_Os05g05780	29		Os10g0484900	LOC_Os10g34370	LOC_Os10g34370	183
	Os05g0150400	LOC_Os05g05790	LOC_Os05g05790	29		Os10g0485000	LOC_Os10g34380		183
	Os05g0150500	LOC_Os05g05800	LOC_Os05g05800	29		Os10g0485100	LOC_Os10g34390		183
	Os05g0150600	LOC_Os05g05810	LOC_Os05g05810	30		Os10g0485300	LOC_Os10g34400		183
	Os05g0150800	LOC_Os05g05830	LOC_Os05g05830	30		Os10g0485500	LOC_Os10g34420		183
	Os05g0150900	LOC_Os05g05840	LOC_Os05g05840	30		Os10g0485600	LOC_Os10g34430		183
	Os05g0151000	LOC_Os05g05860		30		Os10g0486000	LOC_Os10g34470		184
	Os05g0151100	LOC_Os05g05920	LOC_Os05g05920	30		Os10g0486100	LOC_Os10g34480		184
	Os05g0151200	LOC_Os05g05930	LOC_Os05g05930	30		Os10g0487300	LOC_Os10g34580		184
	Os05g0151300	LOC_Os05g05940	LOC_Os05g05940	30		Os10g0487400	LOC_Os10g34590		184
	Os05g0151400	LOC_Os05g05950	LOC_Os05g05950	30		Os10g0487500	LOC_Os10g34602		184
	Os05g0152400	LOC_Os05g06050	LOC_Os05g06050	31		Os10g0487600	LOC_Os10g34614	LOC_Os10g34614	184
	Os05g0153000	LOC_Os05g06110	LOC_Os05g06110	31		Os10g0488100	LOC_Os10g34670		185
	Os05g0153200	LOC_Os05g06130	LOC_Os05g06130	31		Os10g0488300	LOC_Os10g34680		185
	Os05g0153300	LOC_Os05g06140	LOC_Os05g06140	31		Os10g0488400	LOC_Os10g34700		185
	Os05g0153400	LOC_Os05g06150	LOC_Os05g06150	31		Os10g0488800	LOC_Os10g34710		185
	Os05g0154500	LOC_Os05g06260	LOC_Os05g06260	32		Os10g0488900	LOC_Os10g34720		185
	Os05g0154600	LOC_Os05g06270	LOC_Os05g06270	32		Os10g0489000	LOC_Os10g34730		185
	Os05g0154700	LOC_Os05g06280	LOC_Os05g06280	33		Os10g0489100	LOC_Os10g34740		186
	Os05g0154900	LOC_Os05g06290	LOC_Os05g06290	33		Os10g0489200	LOC_Os10g34750		186
	Os05g0155000	LOC_Os05g06300	LOC_Os05g06300	33		Os10g0489800	LOC_Os10g34810		186
	Os05g0155100	LOC_Os05g06310	LOC_Os05g06310	33		Os10g0489900	LOC_Os10g34820		186
	Os05g0155200	LOC_Os05g06320	LOC_Os05g06320	33		Os10g0490100	LOC_Os10g34840		186
	Os05g0155300	LOC_Os05g06330	LOC_Os05g06330	33		Os10g0490400	LOC_Os10g34884	LOC_Os10g34884	186
	Os05g0155400	LOC_Os05g06340	LOC_Os05g06340	33		Os10g0490800	LOC_Os10g34910		186
	Os05g0155500	LOC_Os05g06350	LOC_Os05g06350	33		Os10g0490900	LOC_Os10g34920		187
	Os05g0155700	LOC_Os05g06360	LOC_Os05g06360	33		Os10g0491000	LOC_Os10g34930.		187
	Os05g0156200	LOC_Os05g06420	LOC_Os05g06420	33		Os10g0491900	LOC_Os10g35000		187
	Os05g0156300	LOC_Os05g06430	LOC_Os05g06430	33		Os10g0492000	LOC_Os10g35010		187
	Os05g0156500	LOC_Os05g06440	LOC_Os05g06440	34		Os10g0492300	LOC_Os10g35030		187
	Os05g0156600	LOC_Os05g06450	LOC_Os05g06450	34		Os10g0492600	LOC_Os10g35050		187
	Os05g0156700	LOC_Os05g06460	LOC_Os05g06460	34		Os10g0492800	LOC_Os10g35060		187
	Os05g0156800	LOC_Os05g06470	LOC_Os05g06470	34		Os10g0493600	LOC_Os10g35110		187
	Os05g0156900	LOC_Os05g06480		34		Os10g0493900	LOC_Os10g35140		187
	Os05g0157100	LOC_Os05g06490	LOC_Os05g06490	34		Os10g0494000	LOC_Os10g35150	LOC_Os10g35150	187
	Os05g0157200	LOC_Os05g06500	LOC_Os05g06500	34		Os10g0494300	LOC_Os10g35180	LOC_Os10g35180	188
	Os05g0157300	LOC_Os05g06510		34		Os10g0494500	LOC_Os10g35190		188
	Os05g0158500	LOC_Os05g06660		35		Os10g0494800	LOC_Os10g35200		188
	Os05g0158600	LOC_Os05g06670	LOC_Os05g06670	35		Os10g0494950	LOC_Os10g35210		188
	Os05g0159000	LOC_Os05g06690	LOC_Os05g06690	35		Os10g0495000	LOC_Os10g35220		188
	Os05g0159100	LOC_Os05g06700	LOC_Os05g06700	35		Os10g0495100	LOC_Os10g35230		188
	Os05g0159200	LOC_Os05g06710	LOC_Os05g06710	35		Os10g0495200	LOC_Os10g35240		188
	Os05g0159300	LOC_Os05g06720	LOC_Os05g06720	35		Os10g0495300	LOC_Os10g35250		188
			LOC_Os05g06760	36		Os10g0495400	LOC_Os10g35260		188
			LOC_Os05g06770	36		Os10g0495500	LOC_Os10g35280	LOC_Os10g35280	188
			LOC_Os05g06890	37		Os10g0495600	LOC_Os10g35290		188
			LOC_Os05g06970	37		Os10g0495900	LOC_Os10g35294		189
			LOC_Os05g06980	37		Os10g0496900	LOC_Os10g35370		189
			LOC_Os05g06990	37		Os10g0497000	LOC_Os10g35380		189
			LOC_Os05g07030	37		Os10g0497100	LOC_Os10g35390		190
	Os05g0163100	LOC_Os05g07040	LOC_Os05g07040	38		Os10g0497300	LOC_Os10g35436		190
			LOC_Os05g07050	38		Os10g0497800	LOC_Os10g35470		190
	Os05g0163300	LOC_Os05g07060	LOC_Os05g07060	38		Os10g0497900	LOC_Os10g35480		190
	Os05g0163400	LOC_Os05g07070	LOC_Os05g07070	38		Os10g0498100	LOC_Os10g35500		190
			LOC_Os05g07080	38		Os10g0498200	LOC_Os10g35520		190
	Os05g0163700	LOC_Os05g07090		38		Os10g0498300	LOC_Os10g35530		190
	Os05g0163900	LOC_Os05g07120		38		Os10g0498500	LOC_Os10g35540		191
	Os05g0164100	LOC_Os05g07130		38		Os10g0498600	LOC_Os10g35550		191
	Os05g0164200	LOC_Os05g07140		38		Os10g0498700	LOC_Os10g35560		191
	Os05g0164800	LOC_Os05g07210	LOC_Os05g07210	39		Os10g0499400	LOC_Os10g35630		191
	Os05g0164900	LOC_Os05g07220	LOC_Os05g07220	39		Os10g0499800	LOC_Os10g35650		191
	Os05g0165200	LOC_Os05g07240	LOC_Os05g07240	39		Os10g0500400	LOC_Os10g35680		191
	Os05g0165400	LOC_Os05g07260	LOC_Os05g07260	39		Os10g0500500	LOC_Os10g35690		191
	Os05g0165450	LOC_Os05g07270		39		Os10g0500600	LOC_Os10g35710		191
	Os05g0165500	LOC_Os05g07280	LOC_Os05g07280	39		Os10g0500700	LOC_Os10g35720		191
	Os05g0165900	LOC_Os05g07300	LOC_Os05g07300	39		Os10g0501500	LOC_Os10g35770		191
	Os05g0166300	LOC_Os05g07420	LOC_Os05g07420	40		Os10g0501700	LOC_Os10g35790		191
	Os05g0168300	LOC_Os05g07632	LOC_Os05g07632	41		Os10g0502000	LOC_Os10g35810	LOC_Os10g35810	191
	Os05g0168400	LOC_Os05g07640	LOC_Os05g07640	42		Os10g0502400	LOC_Os10g35840	LOC_Os10g35840	191
	Os05g0168500	LOC_Os05g07650		42		Os10g0502500	LOC_Os10g35850		192
	Os05g0168700	LOC_Os05g07670	LOC_Os05g07670	42		Os10g0502600	LOC_Os10g35870		192
	Os05g0168800	LOC_Os05g07680	LOC_Os05g07680	42		Os10g0502900	LOC_Os10g35920		192
	Os05g0169000	LOC_Os05g07690	LOC_Os05g07690	42		Os10g0503100	LOC_Os10g35930		192
	Os05g0169100	LOC_Os05g07700	LOC_Os05g07700	42		Os10g0503200	LOC_Os10g35940		192
	Os05g0169200	LOC_Os05g07710		42		Os10g0503300	LOC_Os10g35950		192
	Os05g0169300	LOC_Os05g07720	LOC_Os05g07720	42		Os10g0503500	LOC_Os10g35960		192
	Os05g0169400	LOC_Os05g07730		42		Os10g0503600	LOC_Os10g35980		192
			LOC_Os05g07740	42		Os10g0503700	LOC_Os10g35990		192
			LOC_Os05g07764	42		Os10g0503800	LOC_Os10g36000		193
	Os05g0170000	LOC_Os05g07790	LOC_Os05g07790	42		Os10g0504200	LOC_Os10g36030		193
	Os05g0170300	LOC_Os05g07820	LOC_Os05g07820	43		Os10g0504600	LOC_Os10g36060		193
	Os05g0170800	LOC_Os05g07860	LOC_Os05g07860	43		Os10g0505700	LOC_Os10g36170		193
	Os05g0171000	LOC_Os05g07880	LOC_Os05g07880	43		Os10g0505900	LOC_Os10g36180	LOC_Os10g36180	193
	Os05g0171200	LOC_Os05g07890	LOC_Os05g07890	43		Os10g0506000	LOC_Os10g36190		193
	Os05g0171300	LOC_Os05g07900		43		Os10g0506100	LOC_Os10g36200	LOC_Os10g36200	193
	Os05g0171900	LOC_Os05g07940	LOC_Os05g07940	44		Os10g0506200	LOC_Os10g36210		193
			LOC_Os05g08090	45		Os10g0506800	LOC_Os10g36250		194
			LOC_Os05g08360	46		Os10g0507500	LOC_Os10g36340		194
	Os05g0176100	LOC_Os05g08370	LOC_Os05g08370	46		Os10g0507600	LOC_Os10g36350		194
	Os05g0176400	LOC_Os05g08400	LOC_Os05g08400	46		Os10g0510000	LOC_Os10g36650		194
	Os05g0176500	LOC_Os05g08410		46		Os10g0510300	LOC_Os10g36680		195
	Os05g0176600	LOC_Os05g08414	LOC_Os05g08414	46		Os10g0510500	LOC_Os10g36703		195
	Os05g0176700	LOC_Os05g08420	LOC_Os05g08420	46		Os10g0510700	LOC_Os10g36710		195
	Os05g0176800	LOC_Os05g08430	LOC_Os05g08430	47		Os10g0512100	LOC_Os10g36830		195
	Os05g0177400	LOC_Os05g08460	LOC_Os05g08460	47		Os10g0512400	LOC_Os10g36848		195
	Os05g0177500	LOC_Os05g08480		47		Os10g0512500	LOC_Os10g36860		195
	Os05g0178000	LOC_Os05g08530	LOC_Os05g08530	47				LOC_Os10g36690	196
	Os05g0178400	LOC_Os05g08560		47				LOC_Os10g36848	197
	Os05g0178600	LOC_Os05g08570	LOC_Os05g08570	47				LOC_Os10g36880	197
	Os05g0178900	LOC_Os05g08600	LOC_Os05g08600	48				LOC_Os10g37180	199
	Os05g0179000	LOC_Os05g08610	LOC_Os05g08610	48				LOC_Os10g37210	199
	Os05g0179100	LOC_Os05g08620		48				LOC_Os10g37340	200
	Os05g0179300	LOC_Os05g08640	LOC_Os05g08640	48				LOC_Os10g38030	203
	Os05g0179800	LOC_Os05g08730		48				LOC_Os10g38060	204
	Os05g0179900	LOC_Os05g08740		48				LOC_Os10g38160	204
			LOC_Os05g08750	48				LOC_Os10g38600	206
	Os05g0180300	LOC_Os05g08770	LOC_Os05g08770	49				LOC_Os10g38780	206
	Os05g0180400	LOC_Os05g08790	LOC_Os05g08790	49				LOC_Os10g39030	208
	Os05g0180500	LOC_Os05g08800		49				LOC_Os10g39440	210
	Os05g0180600	LOC_Os05g08810		49				LOC_Os10g39570	211
			LOC_Os05g08820	49				LOC_Os10g39710	212
	Os05g0181000	LOC_Os05g08840	LOC_Os05g08840	49				LOC_Os10g40070	214
	Os05g0181200	LOC_Os05g08850		49				LOC_Os10g40600	217
			LOC_Os05g08854	49				LOC_Os10g40700	218
	Os05g0182100	LOC_Os05g08930		50				LOC_Os10g40730	218
			LOC_Os05g08950	50				LOC_Os10g40780	219
	Os05g0182500	LOC_Os05g08960	LOC_Os05g08960	50				LOC_Os10g40830	219
	Os05g0182600	LOC_Os05g08970	LOC_Os05g08970	50				LOC_Os10g41190	221
	Os05g0182700	LOC_Os05g08980	LOC_Os05g09000	50				LOC_Os10g41260	222
	Os05g0182900	LOC_Os05g09000		50				LOC_Os10g41670	224
	Os05g0183100	LOC_Os05g09020		50				LOC_Os10g41770	225
			LOC_Os05g09060	51				LOC_Os10g42040	226
	Os05g0184901	LOC_Os05g09280	LOC_Os05g09280	52				LOC_Os10g42170	227
	Os05g0185600	LOC_Os05g09360	LOC_Os05g09360	53				LOC_Os10g42196	227
	Os05g0185700	LOC_Os05g09370	LOC_Os05g09370	53				LOC_Os10g42439	228
	Os05g0185800	LOC_Os05g09380	LOC_Os05g09380	53				LOC_Os10g42610	229
	Os05g0186100	LOC_Os05g09410	LOC_Os05g09410	53				LOC_Os10g42690	230
	Os05g0186300	LOC_Os05g09440		53				LOC_Os10g42950	231
	Os05g0187000	LOC_Os05g09490	LOC_Os05g09490	54				LOC_Os10g42960	231
	Os05g0187100	LOC_Os05g09500	LOC_Os05g09500	54
	Os05g0187500	LOC_Os05g09520	LOC_Os05g09520	54		Os10g0442300	no homology
			LOC_Os05g09550	54		Os10g0447500	no homology
	Os05g0188100	LOC_Os05g09580		55		Os10g0450800	no homology
	Os05g0188700	LOC_Os05g09640	LOC_Os05g09640	55		Os10g0457932	no homology
			LOC_Os05g10310	57		Os10g0458400	no homology
			LOC_Os05g10330	57		Os10g0459550	no homology
	Os05g0193100	LOC_Os05g10480		57		Os10g0474500	no homology
	Os05g0194600	LOC_Os05g10630	LOC_Os05g10630	58		Os10g0474966	no homology
			LOC_Os05g10810	60		Os10g0481400	no homology
			LOC_Os05g10840	60		Os10g0481500	no homology
			LOC_Os05g10900	61		Os10g0500000	no homology
	Os05g0198000	LOC_Os05g10910		61		Os10g0492500	no homology
			LOC_Os05g10920	61
			LOC_Os05g10940	61
			LOC_Os05g11140	63
			LOC_Os05g11160	63
			LOC_Os05g11250	64
			LOC_Os05g11414	65
			LOC_Os05g11730	67
			LOC_Os05g11750	67
			LOC_Os05g11850	68
			LOC_Os05g11860	68
			LOC_Os05g11950	69
			LOC_Os05g11980	69
			LOC_Os05g12040	69
			LOC_Os05g12130	70
			LOC_Os05g12260	71
			LOC_Os05g12320	71
			LOC_Os05g12380	72
			LOC_Os05g13330	75
			LOC_Os05g13370	75
			LOC_Os05g13440	75
			LOC_Os05g13520	75
			LOC_Os05g13780	77
			LOC_Os05g13950	78
			LOC_Os05g14010	79
			LOC_Os05g14170	80
			LOC_Os05g14300	81
			LOC_Os05g14500	82
			LOC_Os05g14550	83
			LOC_Os05g14590	84
			LOC_Os05g14750	84
			LOC_Os05g14820	85
			LOC_Os05g14860	85
			LOC_Os05g15180	87
			LOC_Os05g15370	88
			LOC_Os05g16300	93
			LOC_Os05g16824	96
			LOC_Os05g18604	108
			LOC_Os05g18770	109
	Os05g0271900	LOC_Os05g18950		111
			LOC_Os05g19030	111
	Os05g0272900	LOC_Os05g19040		111
	Os05g0274200	LOC_Os05g19270	LOC_Os05g19270	112
	Os05g0274300	LOC_Os05g19280	LOC_Os05g19280	113
			LOC_Os05g19470	114
	Os05g0276100	LOC_Os05g19500		114
	Os05g0277200	LOC_Os05g19620	LOC_Os05g19620	115
	Os05g0277300	LOC_Os05g19630	LOC_Os05g19630	115
	Os05g0277500	LOC_Os05g19670	LOC_Os05g19670	115
			LOC_Os05g19970	117
			LOC_Os05g19974	117
			LOC_Os05g20050	118
			LOC_Os05g20570	121
			LOC_Os05g22670	129
			LOC_Os05g22830	129
			LOC_Os05g22840	130
			LOC_Os05g22970	131
			LOC_Os05g23340	133
			LOC_Os05g23420	134
	Os05g0299300	LOC_Os05g23430		134
	Os05g0299700	LOC_Os05g23470	LOC_Os05g23470	134
			LOC_Os05g23530	135
			LOC_Os05g23600	135
			LOC_Os05g23670	136
			LOC_Os05g23700	136
			LOC_Os05g23740	136
			LOC_Os05g23840	137
			LOC_Os05g24020	138
			LOC_Os05g24150	139
			LOC_Os05g24770	144
			LOC_Os05g25070	145
			LOC_Os05g25180	146
			LOC_Os05g25194	146
			LOC_Os05g25540	148
			LOC_Os05g26840	156
			LOC_Os05g26890	156
			LOC_Os05g27010	157
			LOC_Os05g27950	163
			LOC_Os05g28280	165
			LOC_Os05g28300	166
			LOC_Os05g28500	167
			LOC_Os05g28510	167
			LOC_Os05g29030	170
			LOC_Os05g29050	170
			LOC_Os05g30010	174
			LOC_Os05g30680	178
			LOC_Os05g30750	178
			LOC_Os05g30940	180
			LOC_Os05g30970	180
			LOC_Os05g31110	181
			LOC_Os05g31470	183
			LOC_Os05g31480	183
			LOC_Os05g32320	188
			LOC_Os05g32610	191
			LOC_Os05g32760	192
			LOC_Os05g33020	193
			LOC_Os05g33140	194
			LOC_Os05g33390	196
			LOC_Os05g33500	197
			LOC_Os05g33880	200
			LOC_Os05g33890	200
			LOC_Os05g33950	200
			LOC_Os05g34210	202
			LOC_Os05g34470	204
			LOC_Os05g34550	205
			LOC_Os05g35010	208
			LOC_Os05g35290	209
			LOC_Os05g35360	210
			LOC_Os05g35470	211
			LOC_Os05g36070	214
			LOC_Os05g36120	214
			LOC_Os05g37160	217
			LOC_Os05g37340	218
			LOC_Os05g37410	219
			LOC_Os05g37500	219
			LOC_Os05g37980	223
			LOC_Os05g38520	226
			LOC_Os05g38640	226
			LOC_Os05g38720	227
			LOC_Os05g38820	228
			LOC_Os05g38830	228
			LOC_Os05g38860	228
			LOC_Os05g38980	229
			LOC_Os05g39210	230
			LOC_Os05g39240	230
			LOC_Os05g39990	235
			LOC_Os05g40010	235
			LOC_Os05g40250	236
	Os05g0481800	LOC_Os05g40320	LOC_Os05g40320	237
			LOC_Os05g40820	239
			LOC_Os05g40980	240
			LOC_Os05g41280	242
			LOC_Os05g41290	242
			LOC_Os05g41510	243
			LOC_Os05g41800	245
			LOC_Os05g42350	248
			LOC_Os05g43050	250
			LOC_Os05g43070	250
			LOC_Os05g43280	252
			LOC_Os05g43374	252
			LOC_Os05g43390	252
			LOC_Os05g43470	253
			LOC_Os05g43480	253
			LOC_Os05g43570	253
			LOC_Os05g43590	253
			LOC_Os05g43850	255
			LOC_Os05g43930	256
			LOC_Os05g44170	257
			LOC_Os05g44340	258
			LOC_Os05g44360	258
			LOC_Os05g44930	261
			LOC_Os05g44970	261
			LOC_Os05g45050	262
			LOC_Os05g45120	262
			LOC_Os05g45180	262
			LOC_Os05g45520	264
			LOC_Os05g45690	265
			LOC_Os05g45720	265
			LOC_Os05g45870	266
			LOC_Os05g45890	266
			LOC_Os05g46390	269
			LOC_Os05g46395	269
			LOC_Os05g46720	270
			LOC_Os05g47500	272
			LOC_Os05g48220	276
			LOC_Os05g48390	277
			LOC_Os05g48620	279
			LOC_Os05g48960	281
			LOC_Os05g49180	282
			LOC_Os05g49770	285
			LOC_Os05g49880	286
			LOC_Os05g49890	286
			LOC_Os05g50210	288
			LOC_Os05g50660	290
			LOC_Os05g50770	291
			LOC_Os05g50800	291
			LOC_Os05g51090	293
			LOC_Os05g51190	293
			LOC_Os05g51240	294
			LOC_Os05g51470	295
			LOC_Os05g51480	295
			LOC_Os05g51500	295
	Os05g0594700	LOC_Os05g51630	LOC_Os05g51630	296
	Os05g0292700	no homology
	Os05g0181901	no homology
	Os05g0153900	no homology
	Os05g0150700	no homology
	Os05g0140333	no homology
	Os05g0140000	no homology
	Os05g0126900	no homology
	Os05g0125400	no homology
	Os05g0110400	no homology
	Os05g0125700	no homology
	Os05g0273000	no homology
